# Supplementary material for: miR-1/206 downregulates splicing factor Srsf9 to promote C2C12 differentiation
Source: Skelet Muscle. 2019 Dec 2;9:31. doi: 10.1186/s13395-019-0211-4 (PMC6888935; doi:10.1186/s13395-019-0211-4)
Supplement: Supplementary file 7 — Additional file 7: Table S2. C2C12 RNA–Seq data. mRNA from C2C12 day 6 myotubes (AD1, AD2, AD3) and proliferating myoblasts (BD1, BD2, BD3) was sequenced with a paired end protocol on an Illumina HiSEQ. The table presents reads per million aligned to the mouse mm9 genome. Column A is the UCSC Gene Symbol and Columns B-E list chromosomal coordinates and coding strand designation. [file 13395_2019_211_MOESM7_ESM.xlsx]

## Sheet: Sheet1
Gene	Chr	Str	Start	End	Description	AD_1(norm)	AD_2(norm)	AD_3(norm)	AD avg (norm)	BD_1(norm)	BD_2(norm)	BD_3(norm)	BD avg (norm)
40969	chr8	+	68141938	68995536	E3 ubiquitin-protein ligase MARCH1	0	0	0.0410666	0.0136889	0	0	0	0
40970	chr17	-	33822636	33855615	Mus musculus adult male bone cDNA, RIKEN full-length enriched library, clone:9830141J12 product:similar to HSPC240 [Homo sapiens], full insert sequence.	38.3297	33.3907	38.7669	36.8291	23.3201	25.7212	18.9006	22.6473
40971	chr18	-	56921369	57085202	E3 ubiquitin-protein ligase MARCH3	8.48824	12.9529	8.50079	9.98065	3.85779	3.05645	5.08515	3.9998
40972	chr1	-	72473685	72583138	E3 ubiquitin-protein ligase MARCH4 precursor	0.132629	0.0896395	0.0821333	0.101467	0.0866919	0.0470223	0.135004	0.0895727
40973	chr19	+	37282034	37298947	E3 ubiquitin-protein ligase MARCH5	31.5656	40.3378	36.4672	36.1235	39.7482	35.0787	34.876	36.5676
40974	chr15	-	31385653	31460792	Mus musculus 18 days pregnant adult female placenta and extra embryonic tissue cDNA, RIKEN full-length enriched library, clone:3830408G03 product:TEB4 PROTEIN homolog [Homo sapiens], full insert sequence.	90.3202	142.93	135.027	122.759	87.3854	86.0509	72.7672	82.0678
40975	chr2	+	60047992	60086442	Mus musculus axotrophin mRNA, complete cds.	38.2855	33.077	46.5285	39.297	27.1346	32.3984	24.9307	28.1546
40976	chr6	+	116288039	116359558	E3 ubiquitin-protein ligase MARCH8	43.0159	69.5603	64.1461	58.9074	66.4493	60.7999	55.5316	60.927
40977	chr10	-	126493105	126497240	E3 ubiquitin-protein ligase MARCH9	7.11774	10.0396	8.66506	8.60748	4.72471	3.90285	5.31016	4.64591
40978	chr11	-	105222111	105318049	membrane-associated ring finger 10	0.0884191	0.268919	0.0410666	0.132801	0.21673	0.141067	0.135004	0.164267
40979	chr15	+	26238826	26339328	E3 ubiquitin-protein ligase MARCH11	23.9174	25.7714	23.2027	24.2971	10.273	10.8151	10.4853	10.5245
41002	chr5	+	31351012	31356996	RecName: Full=Apoptosis-related protein 3; Short=APR-3; Flags: Precursor;	207.122	133.428	159.667	166.739	87.8622	120.941	100.263	103.022
41153	chr7	-	134357955	134361959	septin-1	0.176838	0.448198	0.821333	0.482123	0.260076	0.188089	0.225007	0.224391
41154	chr1	+	95375569	95406309	septin-2 a	250.182	255.428	289.232	264.947	308.45	290.692	286.028	295.057
41155	chr15	+	82105364	82124872	neuronal-specific septin-3	0.0442096	0.0448198	0.0410666	0.0433653	0.0866919	0	0.0450013	0.0438977
41156	chr11	+	87391923	87404041	septin-4	3.09467	2.15135	3.03893	2.76165	0.130038	0.235112	0.225007	0.196719
41157	chr16	-	18621903	18630031	septin-5	86.6508	106.133	94.5354	95.7731	91.1999	95.1262	94.5928	93.6396
41158	chrX	-	34451266	34529690	septin-6	10.3892	14.3871	15.8517	13.5427	30.3422	29.2009	26.4158	28.6529
41159	chr9	+	25060168	25116150	septin-7	170.649	176.545	193.793	180.329	217.64	210.754	185.225	204.54
41160	chr11	+	53333301	53357598	septin-8	69.6301	104.564	94.8639	89.6862	73.6881	78.0101	68.582	73.4267
41161	chr11	+	117060974	117223639	septin-9	252.26	284.83	251.944	263.011	479.363	550.349	533.536	521.083
41162	chr10	-	58604374	58684595	septin-10	34.174	35.1387	36.8778	35.3968	32.1627	33.3388	30.4209	31.9741
41163	chr5	+	93522482	93605471	septin-11	192.356	233.242	237.283	220.96	418.158	392.825	386.381	399.121
41164	chr16	-	4986950	4997945	SubName: Full=Putative uncharacterized protein; SubName: Full=RIKEN cDNA 4933413B09	0	0	0	0	0.130038	0.0470223	0	0.0590201
41166	chr5	-	130189265	130214386	septin-14	0	0	0	0	0	0.0940447	0	0.0313482
41167	chr3	+	144233390	144260640	15 kDa selenoprotein precursor	358.938	349.325	388.285	365.516	599.821	528.531	595.773	574.708
41183	chr1	-	167861792	167932765	Mus musculus POU domain transcription factor Oct-1B mRNA, complete cds.	2.87362	1.38941	1.56053	1.94119	1.69049	1.97494	3.3751	2.34684
544988	chr14	-	7706643	7717544	Mus musculus predicted gene, 544988, mRNA (cDNA clone MGC:68059 IMAGE:3491523), complete cds.	0	0	0	0	0	0	0	0
547127	chr17	-	6442695	6450142	Mus musculus adult male spinal cord cDNA, RIKEN full-length enriched library, clone:A330054F13 product:hypothetical protein, full insert sequence.	2.16627	4.16824	4.6816	3.67203	3.16425	3.43263	2.38507	2.99399
100039707	chr9	-	88583442	88614411	Mus musculus adult male tongue cDNA, RIKEN full-length enriched library, clone:2310020H23 product:5, 10-methenyltetrahydrofolate synthetase, full insert sequence.	8.7535	5.37837	8.17226	7.43471	5.98174	6.1129	5.89517	5.99661
100042579	chr14	+	54218531	54219089	SubName: Full=TRAV4-3; Flags: Fragment;	0	0	0	0	0.0866919	0.188089	0.0900027	0.121595
100043387	chr2	-	176082748	176097171	predicted gene, 100043387	5.34936	4.0786	6.16	5.19598	4.29125	5.17246	3.60011	4.3546
0610007C21Rik	chr5	+	31351012	31356996	apoptosis-related protein 3	208.316	134.907	161.063	168.095	88.5991	121.741	101.163	103.834
0610007L01Rik	chr5	+	130695613	130719635	hypothetical protein LOC71667	29.3994	38.9932	38.0277	35.4734	35.9338	33.4799	32.761	34.0582
0610007P08Rik	chr13	+	63916627	64001609	RAD26L hypothetical protein	5.34936	9.86035	10.1435	8.45105	12.3969	13.3543	8.37025	11.3738
0610007P14Rik	chr12	-	87156404	87165495	probable ergosterol biosynthetic protein 28	17.6396	17.3901	18.6853	17.905	21.3696	28.4955	27.0908	25.652
0610007P22Rik	chr17	+	25377114	25379744	SubName: Full=0610007P22Rik protein;	19.2312	18.1968	19.2603	18.8961	22.5399	20.3607	21.1956	21.3654
0610008F07Rik	chr2	-	163319539	163367457	Mus musculus adult male kidney cDNA, RIKEN full-length enriched library, clone:0610008F07 product:unclassifiable, full insert sequence.	0	0	0.0821333	0.0273778	0	0	0	0
0610009B22Rik	chr11	-	51498886	51502136	hypothetical protein LOC66050	31.433	34.4664	30.2661	32.0552	27.5247	24.5927	32.446	28.1878
0610009D07Rik	chr12	+	4824413	4834465	pre-mRNA branch site protein p14	70.5143	68.1708	74.4538	71.0463	78.2394	81.0195	76.9973	78.7521
0610009O20Rik	chr18	+	38409902	38422283	hypothetical protein LOC66839	32.1846	34.6457	32.3605	33.0636	32.7262	29.483	32.311	31.5067
0610010B08Rikchr2-	chr2	-	174952492	175261278	KRAB box and zinc finger, C2H2 type domain	5.57041	4.88535	6.85813	5.7713	5.20151	6.06588	3.96012	5.07584
0610010B08Rikchr2+	chr2	+	176266768	176598837	KRAB box and zinc finger, C2H2 type domain	5.57041	4.88535	6.6528	5.70285	4.98478	5.92481	3.96012	4.95657
0610010F05Rik	chr11	-	23464960	23533631	hypothetical protein LOC71675	3.84623	6.54368	7.1456	5.84517	7.84562	7.85273	4.90515	6.86783
0610010K06Rik	chr1_random	-	249689	270356	Mus musculus adult male kidney cDNA, RIKEN full-length enriched library, clone:0610010K06 product:RIKEN cDNA 0610010K06 gene, full insert sequence.	38.1971	42.3547	44.7626	41.7715	35.6737	35.9721	32.716	34.7873
0610010K14Rik	chr11	-	70048705	70053332	chromatin complexes subunit BAP18	199.518	201.599	191.535	197.551	181.143	184.845	207.321	191.103
0610010O12Rik	chr18	+	36508277	36562632	hypothetical protein LOC66060	26.5257	21.9617	22.4635	23.6503	1.6038	2.44516	1.89006	1.97967
0610011F06Rik	chr17	+	26012444	26014108	hypothetical protein LOC68347	29.0457	24.7405	23.8187	25.8683	12.7437	13.6835	13.8604	13.4292
0610011L14Rik	chr2	+	156373311	156394708	hypothetical protein LOC68295	28.3825	31.8668	30.184	30.1445	23.3201	22.0535	22.4107	22.5948
0610012G03Rik	chr16	-	31947136	31948607	Mus musculus adult male kidney cDNA, RIKEN full-length enriched library, clone:0610012G03 product:0610012G03RIK PROTEIN, full insert sequence.	25.0668	23.4407	25.0096	24.5057	24.4471	19.044	21.8706	21.7873
0610012H03Rik	chr2	+	105064498	105220017	hypothetical protein LOC74088	0	0	0	0	0.0433459	0.0470223	0	0.0301228
0610030E20Rik	chr6	+	72297310	72303154	hypothetical protein LOC68364	17.5512	17.7934	19.4245	18.2564	14.3475	15.1412	14.0854	14.5247
0610031J06Rik	chr3	+	88128944	88132553	lysosomal protein NCU-G1 precursor	46.5085	41.8616	39.7525	42.7075	83.0075	78.2922	84.5125	81.9374
0610037D15Rik	chr4	+	116381534	116387709	Mus musculus adult male kidney cDNA, RIKEN full-length enriched library, clone:0610037D15 product:hypothetical protein, full insert sequence.	6.9409	5.55765	6.07786	6.19214	5.59163	5.31352	4.68014	5.1951
0610037L13Rik	chr4	+	107562467	107570407	SubName: Full=Novel protein (0610037L13Rik); SubName: Full=Putative uncharacterized protein;	43.8117	30.7912	36.4261	37.0097	41.6988	38.7464	43.2013	41.2155
0610037P05Rik	chr16	-	14299336	14317425	Mus musculus adult male kidney cDNA, RIKEN full-length enriched library, clone:0610037P05 product:unclassifiable, full insert sequence.	24.9342	23.0374	26.8576	24.943	23.3201	24.1695	23.7607	23.7501
0610038B21Rik	chr8	+	80040954	80042477	Mus musculus adult male kidney cDNA, RIKEN full-length enriched library, clone:0610038B21 product:hypothetical protein, full insert sequence.	4.33254	3.45112	4.5584	4.11402	4.59467	5.31352	4.95015	4.95278
0610038F07Rik	chr19	-	10575001	10599699	Mus musculus 10, 11 days embryo whole body cDNA, RIKEN full-length enriched library, clone:2810489L10 product:weakly similar to RE29446P [Drosophila melanogaster], full insert sequence.	39.5676	37.8727	37.2885	38.2429	34.5467	36.7715	35.146	35.4881
0610039K10Rik	chr2	+	163470585	163471536	Mus musculus adult male kidney cDNA, RIKEN full-length enriched library, clone:0610039K10 product:hypothetical protein, full insert sequence.	199.783	183.627	150.838	178.082	101.169	92.8691	122.674	105.571
0610040B10Rik	chr5	+	144090986	144094383	Mus musculus adult male kidney cDNA, RIKEN full-length enriched library, clone:0610040B10 product:unclassifiable, full insert sequence.	1.3705	1.21013	1.14987	1.2435	0.476805	0.376179	0.630019	0.494334
0610040J01Rik	chr5	+	64203733	64290858	hypothetical protein LOC76261	0.0442096	0	0.0410666	0.0284254	0.0433459	0	0.0450013	0.0294491
0910001L09Rik	chr5	+	138696709	138700623	hypothetical protein LOC66096	102.743	69.381	90.593	87.5723	84.6546	71.8501	89.7777	82.0941
1100001G20Rik	chr11	+	83560441	83566148	WDNM1-like protein	0	0.0448198	0	0.0149399	0	0	0	0
1110001A07Rik	chr11	+	86922762	86938136	Mus musculus 18-day embryo whole body cDNA, RIKEN full-length enriched library, clone:1110001A07 product:hypothetical protein, full insert sequence.	5.61462	4.57161	5.83146	5.33923	21.5429	21.7713	19.7106	21.0083
1110001A16Rik	chr17	+	79315838	79320388	hypothetical protein LOC68554	22.0606	17.7038	22.1349	20.6331	15.7346	16.834	17.3255	16.6314
1110001J03Rik	chr6	+	38484860	38489449	formation of mitochondrial complexes 1 homolog	94.5201	67.5434	82.2565	81.44	126.527	106.6	119.614	117.58
1110002B05Rik	chr12	-	55746360	55757559	small subunit of serine palmitoyltransferase A	55.483	48.8984	54.7829	53.0548	97.4417	94.703	98.8679	97.0042
1110002L01Rik	chr12	-	3403882	3426747	Mus musculus 18-day embryo whole body cDNA, RIKEN full-length enriched library, clone:1110002L01 product:unclassifiable, full insert sequence.	9.6819	9.77071	10.5131	9.98855	6.84866	6.30099	5.31016	6.15327
1110002N22Rik	chr11	-	79950179	79955655	SubName: Full=Putative uncharacterized protein;	10.9198	11.3394	11.4576	11.2389	10.403	8.51104	11.3853	10.0998
1110003E01Rik	chr5	-	65839993	65884074	hypothetical protein LOC68552	61.6724	57.19	51.6618	56.8414	60.1642	59.6243	66.422	62.0702
1110004E09Rik	chr16	-	90926055	90935094	hypothetical protein LOC68001	36.9592	37.1108	35.1941	36.4214	33.7665	35.3138	40.5462	36.5422
1110004F10Rik	chr7	+	123236854	123248724	small acidic protein	58.8872	49.9292	55.3168	54.711	73.8615	77.3988	77.7623	76.3409
1110005A03Rik	chr11	+	116704828	116711674	Mus musculus 18-day embryo whole body cDNA, RIKEN full-length enriched library, clone:1110005A03 product:hypothetical S-adenosyl-L-methionine-dependent methyltransferases structure containing protein, full insert sequence.	33.7319	29.8051	34.0442	32.5271	47.2037	48.5271	44.5513	46.7607
1110005A23Rik	chr10	+	128258826	128314694	Mus musculus 18-day embryo whole body cDNA, RIKEN full-length enriched library, clone:1110005A23 product:hypothetical SAP domain containing protein, full insert sequence.	14.6334	12.2806	17.3301	14.748	20.7194	14.9531	15.9755	17.216
1110006O24Rik	chr5	-	116081057	116081825	Mus musculus brain cDNA, clone MNCb-0553.	0.839982	1.25495	0.862399	0.985778	1.82053	1.22258	1.17003	1.40438
1110007A13Rik	chr7	-	135841280	135859604	SubName: Full=Putative uncharacterized protein 1110007A13Rik;	8.35561	11.698	11.4576	10.5037	20.546	19.5613	13.4554	17.8542
1110007C09Rik	chr13	-	49298319	49311395	bcl10-interacting CARD protein	288.467	167.222	194.163	216.618	139.054	139.233	130.954	136.414
1110008F13Rik	chr2	+	156688857	156699298	RAB5-interacting protein	17.507	22.0513	20.9029	20.1537	25.184	22.8058	19.1256	22.3718
1110008J03Rik	chr5	-	121059068	121062598	hypothetical protein LOC100764	12.6439	10.9808	12.0325	11.8858	10.143	10.486	10.9353	10.5214
1110008L16Rik	chr12	+	56403623	56483478	mitochondrial ribonuclease P protein 3	82.0088	47.2848	67.6778	65.6571	45.0798	49.2794	49.8165	48.0586
1110008P14Rik	chr2	-	32234620	32237435	hypothetical protein LOC73737	76.571	92.1494	71.7434	80.1546	26.5277	28.9658	33.346	29.6132
1110012D08Rik	chr10	-	128237091	128241426	Mus musculus cDNA, clone:Y2G0108N12, strand:minus, reference:ENSEMBL:Mouse-Transcript-ENST:ENSMUST00000051011, based on BLAT search.	24.7574	28.8191	24.1061	25.8942	27.3513	34.7965	33.391	31.8463
1110012J17Rik	chr17	-	66686321	66799090	SubName: Full=Putative uncharacterized protein;	38.595	53.3355	45.5429	45.8245	26.2676	25.8153	23.8957	25.3262
1110012L19Rik	chrX	+	67639087	67642591	hypothetical protein LOC68618	13.8376	12.3254	12.6896	12.9509	27.4813	29.2479	30.5109	29.08
1110013L07Rik	chr3	+	88987146	88993211	Mus musculus 18-day embryo whole body cDNA, RIKEN full-length enriched library, clone:1110013L07 product:inferred: COTE1 PROTEIN. [Human] {Homo sapiens}, full insert sequence.	45.4917	48.8984	44.0645	46.1515	74.7284	67.1479	73.8022	71.8928
1110014N23Rik	chr19	-	6067841	6077187	protein fat-free homolog	59.1966	47.1504	52.6474	52.9981	65.1923	66.4426	70.3821	67.339
1110017D15Rik	chr4	-	41452041	41464366	testes development-related NYD-SP22	0.0884191	0.0448198	0.0821333	0.0717907	0.0433459	0	0.0450013	0.0294491
1110017F19Rik	chr11	+	115773330	115775231	hypothetical protein LOC68528	3.31572	2.33063	2.91573	2.85403	0.520151	0.188089	0.225007	0.311082
1110018G07Rik	chr12	-	86259098	86311836	hypothetical protein LOC68497	67.0217	65.1679	69.8133	67.3343	53.2722	54.5929	52.5616	53.4756
1110018H23Rik	chr17	+	25257704	25262213	Mus musculus 18-day embryo whole body cDNA, RIKEN full-length enriched library, clone:1110018H23 product:hypothetical Pentaxin family containing protein, full insert sequence.	0	0	0	0	0	0	0	0
1110018J18Rik	chr13	-	64393143	64414018	SubName: Full=Putative uncharacterized protein;	21.2206	16.4488	17.7408	18.4701	13.1338	14.3888	11.7003	13.0743
1110020A21Rik	chr17	-	85316521	85357050	Mus musculus 18-day embryo whole body cDNA, RIKEN full-length enriched library, clone:1110020A21 product:unclassifiable, full insert sequence.	6.54302	4.43716	4.88693	5.28903	1.08365	1.97494	1.30504	1.45454
1110020G09Rik	chr15	+	9001008	9040244	hypothetical protein LOC68646	16.1365	17.3901	15.3179	16.2815	29.822	29.0598	24.0307	27.6375
1110021J02Rik	chr17	-	29832921	29853962	Mus musculus 18-day embryo whole body cDNA, RIKEN full-length enriched library, clone:1110021J02 product:hypothetical protein, full insert sequence.	28.6036	25.0991	30.9642	28.2223	46.7703	48.8562	44.6863	46.7709
1110021L09Rik	chr10	+	23516791	23547774	Mus musculus cDNA, clone:Y0G0124N02, strand:minus, reference:ENSEMBL:Mouse-Transcript-ENST:ENSMUST00000041635, based on BLAT search.	7.91351	10.4878	8.87039	9.09058	16.0813	16.4578	16.6505	16.3966
1110028C15Rik	chr1	-	66765816	66864169	hypothetical protein LOC68691	13.7934	19.2277	20.6155	17.8788	11.1833	10.3919	8.73026	10.1018
1110031I02Rik	chr11	-	121038906	121065962	PKHD domain-containing transmembrane protein	19.187	13.8045	15.5643	16.1852	14.5209	12.8371	15.7055	14.3545
1110032A03Rik	chr9	-	50570932	50576257	hypothetical protein LOC68721	6.36618	6.72296	7.22773	6.77229	5.07148	4.93735	5.53516	5.18133
1110032A04Rik	chr3	-	69623460	69663818	small subunit of serine palmitoyltransferase B	0	0	0	0	0	0	0	0
1110032F04Rik	chr3	+	68673507	68676085	hypothetical protein LOC68725 precursor	0	0	0	0	0	0	0	0
1110034A24Rik	chr12	-	70283720	70299416	protein kintoun	156.016	121.73	140.818	139.521	206.543	176.428	197.421	193.464
1110034B05Rik	chr1	-	57445087	57463518	jmjC domain-containing protein C2orf60 homolog	9.2398	7.9331	9.03466	8.73585	11.2266	11.8496	11.4303	11.5022
1110034G24Rik	chr2	+	132512617	132576791	hypothetical protein LOC73747	2.7852	2.64437	2.2176	2.54906	3.7711	3.00943	3.87011	3.55021
1110037F02Rik	chr4	+	11413104	11478290	protein virilizer homolog	49.2495	65.1231	55.3989	56.5905	83.9611	80.7374	83.0725	82.5903
1110038B12Rik	chr17	-	35087180	35089416	Mus musculus adult male kidney cDNA, RIKEN full-length enriched library, clone:0610009C20 product:unclassifiable, full insert sequence.	251.818	147.995	198.27	199.361	251.883	230.551	237.472	239.969
1110038D17Rik	chr10	-	74813855	74980067	SubName: Full=1110038D17Rik protein; SubName: Full=MCG6004	20.7343	28.0123	25.7077	24.8181	25.3574	23.229	21.9156	23.5007
1110038F14Rik	chr15	+	76778938	76781161	hypothetical protein LOC117171	49.9126	51.8116	53.0992	51.6078	61.0311	58.7309	65.6569	61.8063
1110049B09Rik	chr12	-	33744550	33746661	Mus musculus 18-day embryo whole body cDNA, RIKEN full-length enriched library, clone:1110049B09 product:hypothetical protein, full insert sequence.	0	0.224099	0.164267	0.129455	0.0433459	0	0.0900027	0.0444495
1110049F12Rik	chr4	-	135531516	135543159	thioredoxin family Trp26	9.2398	13.8493	12.4021	11.8304	15.7346	14.3888	14.4904	14.8713
1110051M20Rik	chr2	-	91113396	91284799	hypothetical protein LOC228356	59.4177	67.2744	63.448	63.38	52.7087	50.502	50.8065	51.3391
1110054O05Rik	chr4	-	59782518	59796727	Mus musculus 18-day embryo whole body cDNA, RIKEN full-length enriched library, clone:1110054O05 product:hypothetical protein, full insert sequence.	19.187	17.2108	18.0693	18.1557	29.2152	28.0723	31.2309	29.5061
1110057K04Rik	chr12	+	8214912	8292565	hypothetical protein LOC68832	30.9025	31.1049	31.3749	31.1274	52.1018	50.2669	53.0116	51.7934
1110058L19Rik	chr1	-	24002777	24012479	hypothetical protein LOC68002 precursor	44.298	28.9087	42.504	38.5702	34.9368	40.6743	43.2913	39.6341
1110059E24Rik	chr19	-	21671802	21727281	hypothetical protein LOC66206	9.6819	7.84346	9.40426	8.97654	16.8182	15.3763	16.1555	16.1167
1110059G10Rik	chr9	-	122854206	122860118	hypothetical protein LOC66202	18.6122	17.8831	17.9461	18.1471	29.2152	28.9187	32.581	30.2383
1110059M19Rik	chrX	+	42444080	42445967	hypothetical protein LOC68800	16.2249	17.7038	20.2459	18.0582	0	0.0470223	0.0450013	0.0306746
1110065P20Rik	chr4	-	124526728	124527974	hypothetical protein LOC68920	54.3778	45.0887	49.8138	49.7601	39.4015	39.3577	40.1412	39.6335
1110067D22Rik	chr11	-	20723357	20731111	galectin-related protein A	0.221048	0.224099	0.410666	0.285271	0.0866919	0.0470223	0.0900027	0.0745723
1190002H23Rik	chr14	-	79688556	79701442	response gene to complement 32 protein	14.6776	10.8912	9.85599	11.8083	9.18934	9.96874	9.04527	9.40111
1190002N15Rik	chr9	-	94418282	94438500	Golgi protein GoPro49	25.9068	42.8029	42.8325	37.1807	66.7961	64.7968	41.6262	57.7397
1190003J15Rik	chr7	+	148021394	148023867	5-hydroxyisourate hydrolase	0.0884191	0.179279	0.0410666	0.102922	0	0.141067	0	0.0470223
1190003K10Rik	chr13	-	64582553	64599100	hypothetical protein LOC68880	0	0	0	0	0	0	0	0
1190005F20Rik	chr1	+	153275777	153305313	TRM1-like protein	18.9659	22.5892	21.5189	21.0247	18.5521	18.3857	16.8305	17.9228
1190005I06Rik	chr8	-	123132501	123158282	RIKEN cDNA 1190005I06	3.27151	2.37545	2.3408	2.66258	3.68441	3.85583	2.56508	3.36844
1190007F08Rik	chr4	-	153394578	153400153	hypothetical protein LOC68859	34.1298	35.7662	35.6869	35.1943	20.5893	19.8434	18.9456	19.7928
1190007I07Rik	chr10	-	82082595	82085973	hypothetical protein LOC544717 precursor	10.7429	6.63332	11.7861	9.72079	10.143	9.40447	8.86526	9.47089
1200002N14Rik	chr10	-	87785548	87791893	Mus musculus adult male lung cDNA, RIKEN full-length enriched library, clone:1200002N14 product:hypothetical RNA-binding region RNP-1 (RNA recognition motif) containing protein, full insert sequence.	1.50313	1.47905	1.88907	1.62375	3.68441	3.10347	2.56508	3.11765
1200009I06Rik	chr12	+	112655640	112669394	SEC6-like protein C14orf73 homolog	11.9808	13.3115	11.704	12.3321	13.784	13.0722	14.1304	13.6622
1200011I18Rik	chr14	-	76486038	76510622	hypothetical protein LOC67467	18.1259	24.9198	19.5067	20.8508	20.5893	23.182	19.8006	21.1906
1200011M11Rik	chr11	-	86891233	86900279	protein SMG8	26.7026	25.5921	25.9952	26.0966	24.6205	25.6272	28.1258	26.1245
1200014J11Rik	chr11	+	72861368	72897081	ELG protein	20.4248	25.5473	24.64	23.5374	31.3391	32.2103	30.7809	31.4434
1200016B10Rik	chr1	-	153214828	153275565	hypothetical protein LOC66875	8.17877	6.22995	10.3077	8.23881	8.27908	6.86526	6.21018	7.11817
1300001I01Rik	chr11	+	74462996	74484349	Mus musculus adult male liver cDNA, RIKEN full-length enriched library, clone:1300001I01 product:weakly similar to PUTATIVE EUKARYOTIC TRANSLATION INITIATION FACTOR 3 SUBUNIT (EIF-3) (FRAGMENT) [Homo sapiens], full insert sequence.	48.7632	79.7792	66.7333	65.0919	63.0683	66.9598	56.9267	62.3183
1300002K09Rik	chr4	+	45861687	45899880	SubName: Full=Novel protein (Likely ortholog of H. sapiens KIAA1529);	0	0	0	0	0	0	0	0
1300010F03Rik	chr14	+	79248984	79602117	hypothetical protein LOC219189	49.5589	56.8763	49.7728	52.0693	37.1041	42.7433	38.0711	39.3062
1300014I06Rik	chr13	-	34719709	34744550	Mus musculus adult male liver cDNA, RIKEN full-length enriched library, clone:1300014I06 product:hypothetical protein, full insert sequence.	25.0668	17.9727	21.4779	21.5058	22.7566	24.1225	21.5556	22.8116
1300017J02Rik	chr9	-	103152859	103190627	inhibitor of carbonic anhydrase	0.0442096	0.0448198	0	0.0296764	0.0433459	0	0	0.0144486
1300018I17Rik	chr8	-	125766255	125778075	Mus musculus adult male liver cDNA, RIKEN full-length enriched library, clone:1300018I17 product:similar to COILED-COIL PROTEIN [Homo sapiens], full insert sequence.	21.6185	20.7515	20.5744	20.9815	20.6327	19.8434	20.1606	20.2122
1300018J18Rik	chr15	+	88919536	88930770	selenoprotein O	19.7175	25.9955	25.256	23.6563	27.7848	24.8278	21.5556	24.7227
14-3-3 gamma	chr5	-	136406549	136410511	Mus musculus mRNA for 14-3-3 protein gamma subtype, complete cds.	139.26	121.372	111.455	124.029	116.297	149.578	160.52	142.132
1500001A10Rik	chr5	-	116903164	117041826	Mus musculus adult male cerebellum cDNA, RIKEN full-length enriched library, clone:1500001A10 product:hypothetical protein, full insert sequence.	0.574724	0.358558	0.616	0.516427	0	0.0470223	0	0.0156741
1500001M20Rik	chr6	-	114954398	114987892	MMP37-like protein, mitochondrial precursor	6.10092	6.14031	6.24213	6.16112	11.8768	12.0377	11.5653	11.8266
1500002O20Rik	chr7	+	25184646	25207796	protein SMG9	11.3177	13.0874	10.5541	11.653	15.2578	14.8591	14.4904	14.8691
1500003O03Rik	chr2	+	119373442	119412758	calcium-binding protein p22	65.5186	80.4515	70.5114	72.1605	80.8835	82.4772	83.4775	82.2794
1500004A13Rik	chr3	-	88586864	88636409	Mus musculus adult male diencephalon cDNA, RIKEN full-length enriched library, clone:9330131K01 product:unclassifiable, full insert sequence.	11.0966	9.90517	11.5397	10.8472	21.803	21.4892	19.4856	20.9259
1500009C09Rik	chr15	+	82082826	82091183	Mus musculus adult male cerebellum cDNA, RIKEN full-length enriched library, clone:1500009C09 product:hypothetical protein, full insert sequence.	0	0	0	0	0	0	0	0
1500009L16Rik	chr10	+	83185609	83225507	hypothetical protein LOC69784	0.574724	0.358558	0.780266	0.571183	0.346768	0.564268	0.900027	0.603687
1500010J02Rik	chr11	+	68829412	68849975	CST complex subunit CTC1	33.953	38.4553	35.0298	35.8127	54.6159	51.8186	52.3815	52.9387
1500011B03Rik	chr5	-	115262808	115263985	Mus musculus adult male cerebellum cDNA, RIKEN full-length enriched library, clone:1500011B03 product:similar to Histocompatibility 2, class II antigen E beta [Mus musculus], full insert sequence.	10.8756	7.66418	9.15786	9.23253	11.0532	10.0628	11.2953	10.8038
1500011H22Rik	chr5	-	122814592	122821972	hypothetical protein LOC68948	15.8712	15.9558	16.1803	16.0024	33.6798	36.9125	37.0811	35.8911
1500011K16Rik	chr2	-	127617113	127618224	Mus musculus adult male cerebellum cDNA, RIKEN full-length enriched library, clone:1500011K16 product:unclassifiable, full insert sequence.	115.21	89.5947	113.221	106.009	55.136	50.2199	55.7116	53.6892
1500012F01Rik	chr2	+	166888433	166891362	hypothetical protein LOC68949	195.406	123.03	160.653	159.696	152.318	117.039	131.899	133.752
1500015A07Rik	chr18	+	61886043	61887907	Mus musculus adult male cerebellum cDNA, RIKEN full-length enriched library, clone:1500015A07 product:unclassifiable, full insert sequence.	1.72417	1.34459	1.39627	1.48834	2.34068	1.50471	1.89006	1.91182
1500015O10Rik	chr1	+	43787446	43799409	augurin precursor	11.804	9.50179	11.7861	11.0306	0.346768	0.282134	0.225007	0.284636
1500017E21Rik	chr19	-	36688541	36780131	Mus musculus adult male cerebellum cDNA, RIKEN full-length enriched library, clone:1500017E21 product:unclassifiable, full insert sequence.	10.8756	10.3085	9.73279	10.3056	0.21673	0	0.270008	0.162246
1500031L02Rik	chr16	+	32099887	32108140	hypothetical protein LOC66994	6.4546	7.88828	7.63839	7.32709	5.80836	5.78375	7.78523	6.45911
1500032L24Rik	chr15	+	82176459	82179492	hypothetical protein LOC69029 precursor	533.477	365.147	443.232	447.285	399.086	383.514	429.313	403.971
1520402A15Rik	chr4	-	115809332	115817221	hypothetical protein LOC68075	5.79145	5.78175	5.13333	5.56884	3.59771	4.51414	2.43007	3.51398
1600002H07Rik	chr17	-	24352000	24357714	hypothetical protein LOC72016	7.07353	6.05067	6.36533	6.49651	12.657	11.2383	11.2503	11.7152
1600002K03Rik	chr10	+	79635688	79637864	hypothetical protein LOC69770	20.7343	13.0874	18.3157	17.3791	24.6205	20.3137	22.9507	22.6283
1600012F09Rik	chr13	-	18078473	18085185	hypothetical protein LOC67008	29.4878	30.7015	31.457	30.5488	26.311	23.135	26.5958	25.3473
1600012H06Rik	chr17	+	15080188	15082944	hypothetical protein LOC67912 precursor	69.7627	57.5037	63.3248	63.5304	44.1262	46.7402	47.0264	45.9643
1600012P17Rik	chr1	-	160897831	160910594	SubName: Full=MCG54895; SubName: Full=Putative uncharacterized protein;	0	0	0	0	0	0	0	0
1600014C10Rik	chr7	+	38968235	38982584	hypothetical protein LOC72244	6.32197	7.97792	6.776	7.02529	8.84257	10.3449	12.2404	10.4759
1600014C23Rik	chr17	-	45869812	45870793	SubName: Full=Putative uncharacterized protein;	0.442096	0.0896395	0.205333	0.245689	0.0866919	0	0.225007	0.1039
1600014K23Rik	chrX	+	82495015	82515630	hypothetical protein LOC71996	0	0	0	0	0	0	0	0
1600015I10Rik	chr6	+	48879894	48883686	diamine oxidase-like protein 1	0	0	0	0	0	0	0	0
1600016N20Rik	chr7	-	148395941	148399979	hypothetical protein LOC72000	0.0884191	0.179279	0.205333	0.157677	0	0	0	0
1600021P15Rik	chr16	-	28826261	28929784	hypothetical protein LOC239796	8.53245	11.9221	10.1024	10.1856	8.5825	9.12233	7.74023	8.48169
1600027N09Rik	chr2	+	180316008	180320339	MRG-binding protein	24.05	20.8412	26.0773	23.6562	21.933	24.7808	19.5306	22.0815
1600029D21Rik	chr9	+	50302629	50313744	placenta-expressed transcript 1 protein	2.12206	3.22702	2.5872	2.64543	0.21673	0.0940447	0.225007	0.178594
1600029I14Rik	chr9	+	99370839	99375170	SubName: Full=Putative uncharacterized protein;	0	0.0896395	0.0410666	0.0435687	0	0	0	0
1600029O15Rik	chr9	+	58050703	58056615	Mus musculus adult female placenta cDNA, RIKEN full-length enriched library, clone:1600029O15 product:similar to Rpl17 protein (Fragment) [Mus musculus], full insert sequence.	0.176838	0.0448198	0.164267	0.128642	0.130038	0.0470223	0.0450013	0.0740205
1700001C02Rik	chr5	+	30768449	30786460	hypothetical protein LOC75434	0	0	0	0	0	0	0	0
1700001C19Rik	chr17	-	47549682	47574324	hypothetical protein LOC75462	0.221048	0.134459	0	0.118502	0	0.141067	0	0.0470223
1700001F09Rik	chr14	-	43688720	44026344	hypothetical protein LOC71826	0	0	0	0	0.0866919	0.0470223	0	0.0445714
1700001G17Rik	chr1	+	33726668	33727557	SubName: Full=Putative uncharacterized protein; SubName: Full=RIKEN cDNA 1700001G17;	0.442096	0.403378	0.4928	0.446091	0.390114	0.658313	0.630019	0.559482
1700001J03Rik	chr5	-	146994025	146996880	hypothetical protein LOC69282	0	0	0	0	0	0	0	0
1700001J11Rik	chr9	+	39858142	39860610	Mus musculus adult male testis cDNA, RIKEN full-length enriched library, clone:1700001J11 product:similar to RING FINGER PROTEIN 19 (XY BODY PROTEIN) (XYBP) (GAMETOGENESIS EXPRESSED PROTEIN GEG-154) (UBCM4-INTERACTING PROTEIN 117) (UIP117) [Mus musculus], full insert sequence.	0.442096	0.358558	0.410666	0.403773	0.303422	0.423201	0.270008	0.33221
1700001K19Rik	chr12	-	111905898	111920829	hypothetical protein LOC66323	0	0	0.0821333	0.0273778	0.130038	0.0940447	0	0.0746942
1700001K23Rik	chr19	-	53323225	53329695	Mus musculus adult male testis cDNA, RIKEN full-length enriched library, clone:1700001K23 product:hypothetical protein, full insert sequence.	0	0.0896395	0	0.0298798	0	0	0	0
1700001L05Rik	chr15	-	83184276	83197727	Mus musculus adult male testis cDNA, RIKEN full-length enriched library, clone:1700001L05 product:unclassifiable, full insert sequence.	0.265257	0.403378	0.616	0.428212	0.390114	0.517246	0.225007	0.377455
1700001L19Rik	chr13	+	68736315	68753108	hypothetical protein LOC69315	0.265257	0.179279	0.205333	0.216623	0.433459	0.329156	0.67502	0.479212
1700001O22Rik	chr2	-	30651088	30659177	Mus musculus adult male testis cDNA, RIKEN full-length enriched library, clone:1700001O22 product:unclassifiable, full insert sequence.	0.574724	0.851575	0.698133	0.708144	0.433459	0.282134	0.180005	0.298533
1700001P01Rik	chr11	-	97632794	97637232	hypothetical protein LOC72215	0.132629	0.0896395	0.164267	0.128845	0	0.0940447	0	0.0313482
1700003E16Rik	chr6	+	83106397	83112969	RecName: Full=Uncharacterized protein C2orf81 homolog;	3.27151	3.36148	2.62826	3.08708	3.7711	3.05645	3.4651	3.43088
1700003F12Rik	chr2	+	154374639	154375784	hypothetical protein LOC75480	27.4984	16.5833	21.5189	21.8669	16.6015	16.6929	17.7755	17.0233
1700003G18Rik	chr7	-	123225275	123236663	Mus musculus adult male testis cDNA, RIKEN full-length enriched library, clone:1700003G18 product:hypothetical Immunoglobulin and major histocompatibility complex domain containing protein, full insert sequence.	0.0442096	0.0896395	0.0410666	0.0583052	0.0866919	0	0	0.0288973
1700003H04Rik	chr3	-	124268808	124284009	Mus musculus adult male testis cDNA, RIKEN full-length enriched library, clone:1700003H04 product:hypothetical PH domain-like structure containing protein, full insert sequence.	0	0	0	0	0	0	0	0
1700003M02Rik	chr4	-	34635823	34677455	hypothetical protein LOC69329	0	0.0448198	0.0410666	0.0286288	0.21673	0.329156	0.315009	0.286965
1700006A11Rik	chr3	-	124104072	124128946	SubName: Full=MCG6275	0	0	0	0	0	0	0	0
1700006E09Rik	chr11	+	101848369	101853578	hypothetical protein LOC75437	0	0	0	0	0	0	0	0
1700007B14Rik	chr8	+	77972592	78508406	hypothetical protein LOC71831	0	0.0896395	0	0.0298798	0	0	0	0
1700007E06Rik	chr15	-	89220604	89240934	hypothetical protein LOC75459	0	0	0	0	0	0	0	0
1700007G11Rik	chr5	+	98758322	99231038	Mus musculus adult male testis cDNA, RIKEN full-length enriched library, clone:1700007G11 product:hypothetical protein, full insert sequence.	0.0442096	0	0.0821333	0.0421143	0.173384	0	0	0.0577946
1700007I08Rik	chr2	+	154377511	154379012	putative uncharacterized actin family protein	0.0442096	0	0.0821333	0.0421143	0.130038	0.329156	0.225007	0.228067
1700007K09Rik	chr7	-	138469444	138473013	hypothetical protein LOC69318 precursor	0	0	0	0	0.0433459	0	0	0.0144486
1700007K13Rik	chr2	-	28317520	28321844	hypothetical protein LOC69327	0.221048	0.358558	0.4928	0.357469	0.173384	0.658313	0.540016	0.457238
1700008A04Rik	chr11	-	32720375	32724594	hypothetical protein LOC69351	0	0	0	0	0	0	0	0
1700008F21Rik	chr8	+	131591033	131707632	hypothetical protein LOC75453	0.309467	0.313738	0.328533	0.317246	0	0	0	0
1700008I05Rik	chrX	-	132189236	132228329	t-complex 11 protein	5.03989	3.49594	4.6816	4.40581	0.0433459	0.188089	0.0900027	0.107146
1700008J07Rik	chr7	-	134653951	134656383	SubName: Full=Putative uncharacterized protein;	20.8669	16.9419	17.6997	18.5028	26.9612	29.7651	34.336	30.3541
1700008O03Rik	chr7	-	51615414	51630400	hypothetical protein LOC69349	0.0442096	0	0	0.0147365	0	0	0	0
1700008P02Rik	chr3	-	6615412	6620443	hypothetical protein LOC69347	0	0	0	0	0	0	0	0
1700008P20Rik	chr7	-	25118098	25118984	hypothetical protein LOC69301	0.0442096	0	0.0410666	0.0284254	0.390114	0.188089	0.180005	0.252736
1700009J07Rik	chr10	+	77356164	77358856	Mus musculus adult male testis cDNA, RIKEN full-length enriched library, clone:1700009J07 product:unclassifiable, full insert sequence.	0	0	0	0	0	0	0	0
1700009N14Rik	chr4	+	39397325	39398811	hypothetical protein LOC75471	0	0	0.1232	0.0410666	0.606843	0.329156	0.495015	0.477005
1700009P17Rik	chr1	+	173051791	173057098	hypothetical protein LOC75472	0.530515	0.493017	0.821333	0.614955	0.303422	0.282134	0.360011	0.315189
1700010B08Rik	chr2	+	173544915	173547587	hypothetical protein LOC75485	0	0	0	0	0	0	0	0
1700010D01Rik	chrX	-	92927928	92928600	hypothetical protein LOC76386	0.132629	0	0.0821333	0.0715873	0	0	0	0
1700010H22Rik	chr5	-	98982647	98996023	SubName: Full=Putative uncharacterized protein; SubName: Full=RIKEN cDNA 1700010H22;	0	0	0	0	0	0	0	0
1700010I14Rik	chr17	+	9181197	9201184	hypothetical protein LOC66931	0	0.0448198	0	0.0149399	0	0	0.0450013	0.0150004
1700010M22Rik	chr2	+	144649401	144650151	hypothetical protein LOC66328	0	0	0	0	0	0	0	0
1700011A15Rik	chr15	+	101278175	101284340	hypothetical protein LOC66322	0	0	0	0	0.0866919	0	0.0450013	0.0438977
1700011E24Rik	chr17	-	87788910	87827081	hypothetical protein LOC75467	0.0442096	0	0.0821333	0.0421143	0.0433459	0.0470223	0	0.0301228
1700011F03Rik	chr6	-	70863082	70868916	protein TSC21	0	0	0	0	0	0	0	0
1700011F14Rik	chr19	+	58586482	58627575	RecName: Full=UPF0628 protein C10orf96 homolog;	0	0	0	0	0.0433459	0	0.135004	0.05945
1700011H14Rik	chr14	-	49846033	49865103	hypothetical protein LOC67082	0	0	0	0	0	0	0	0
1700011I03Rik	chr18	+	57693479	57890719	SubName: Full=Putative uncharacterized protein 1700011I03Rik;	1.23787	1.65833	1.39627	1.43082	0	0	0	0
1700011L22Rik	chr8	-	81734328	81772482	hypothetical protein LOC67687	0.0884191	0	0	0.029473	0.0866919	0.0470223	0.135004	0.0895727
1700011M02Rik	chrX	+	100104243	100104990	SubName: Full=Novel protein similar to WW domain-containing transcription regulator protein 1 (Wwtr1);	0	0	0	0	0	0	0	0
1700012A03Rik	chr6	+	32000287	32008915	Mus musculus adult male testis cDNA, RIKEN full-length enriched library, clone:1700012A03 product:hypothetical protein, full insert sequence.	0	0	0	0	0	0	0	0
1700012A16Rik	chr1	+	155272338	155299704	hypothetical protein LOC71836	0.0442096	0.0448198	0	0.0296764	0.0866919	0.0470223	0	0.0445714
1700012B07Rik	chr11	-	109649604	109689360	hypothetical protein LOC69324	0.486305	0.224099	0.0410666	0.25049	0.173384	0.188089	0.0450013	0.135491
1700012B09Rik	chr9	-	14561036	14575474	Mus musculus adult male testis cDNA, RIKEN full-length enriched library, clone:1700007P19 product:RIKEN cDNA 1700007P19 gene, full insert sequence.	0.265257	0.134459	0.2464	0.215372	1.64715	2.44516	2.02506	2.03912
1700012B15Rik	chr12	+	3235525	3250374	Mus musculus adult male testis cDNA, RIKEN full-length enriched library, clone:1700007N07 product:hypothetical protein, full insert sequence.	21.0438	23.127	25.297	23.1559	22.2798	20.0315	21.6906	21.334
1700012D14Rik	chr7	-	118261186	118266189	Mus musculus adult male testis cDNA, RIKEN full-length enriched library, clone:1700012D14 product:unclassifiable, full insert sequence.	2.82941	2.55473	2.9568	2.78031	0.563497	0.61129	0.585017	0.586602
1700012L04Rik	chrX	+	8860889	8861414	histone variant H2al1	0	0	0	0	0.0433459	0	0.0450013	0.0294491
1700012P22Rik	chr4	-	144008093	144028675	hypothetical protein LOC69364	0	0	0	0	0	0	0	0
1700013B16Rik	chr13	-	59801443	59807558	SubName: Full=Putative uncharacterized protein;	0.0442096	0.0448198	0.0410666	0.0433653	0	0	0	0
1700013D24Rik	chr6	-	124297611	124307104	hypothetical protein LOC76921	0	0	0.0410666	0.0136889	0	0	0	0
1700013F07Rik	chr3	+	108340501	108347615	hypothetical protein LOC75504	0.486305	0.493017	0.4928	0.490707	0.0433459	0.188089	0.0900027	0.107146
1700013G24Rik	chr4	+	137009210	137011376	hypothetical protein LOC69380	0.442096	0.403378	0.410666	0.418713	0.21673	0.0940447	0.135004	0.148593
1700013H16Rik	chrX	-	51046077	51061008	synaptonemal complex protein 3-like	0	0	0	0	0	0	0	0
1700014N06Rik	chrX	+	133461863	133462912	histone variant H2bl2	0	0	0	0	0	0	0	0
1700015E13Rik	chr1	+	172238991	172242256	hypothetical protein LOC76925	0	0	0	0	0	0	0	0
1700015F17Rik	chr5	-	5437826	5479143	hypothetical protein LOC381716	0.0442096	0.0448198	0.0410666	0.0433653	0	0	0	0
1700015G11Rik	chr7	-	59267049	59271086	hypothetical protein LOC75529	0	0	0	0	0.0433459	0	0	0.0144486
1700016C15Rik	chr1	+	179659944	179683436	hypothetical protein LOC69428	0.0442096	0.0896395	0.2464	0.12675	0.0433459	0.0470223	0	0.0301228
1700016D06Rik	chr8	-	11654923	11678750	hypothetical protein LOC76413	0.176838	0.313738	0.616	0.368859	0	0	0	0
1700016H13Rik	chr5	-	104077605	104084751	hypothetical protein LOC74218	0.0442096	0	0	0.0147365	0	0	0	0
1700016K19Rik	chr11	+	75813413	75817071	hypothetical protein LOC74230	0	0.0448198	0.1232	0.0560066	0	0	0	0
1700016M24Rik	chr15	-	74436457	74466748	hypothetical protein LOC69439	0.0442096	0	0.1232	0.0558032	0.0866919	0	0	0.0288973
1700017B05Rik	chr9	-	57100128	57110406	hypothetical protein LOC74211	30.372	44.506	36.4672	37.1151	49.2843	49.4675	50.3115	49.6878
1700017D01Rik	chr19	-	11171305	11205368	hypothetical protein LOC69369	0	0	0	0	0	0	0	0
1700017N19Rik	chr10	+	100055019	100081025	hypothetical protein LOC66605	0	0	0	0	0	0	0	0
1700018A04Rik	chr13	-	31657360	31674382	Mus musculus adult male testis cDNA, RIKEN full-length enriched library, clone:1700018A04 product:unclassifiable, full insert sequence.	0.0884191	0.0448198	0.0821333	0.0717907	0.0866919	0.141067	0.0450013	0.0909201
1700018A14Rik	chr18	+	46358674	46359385	hypothetical protein LOC69391	0	0	0	0	0	0	0	0
1700018B08Rik	chr8	-	124054683	124065854	SubName: Full=Putative uncharacterized protein; SubName: Full=RIKEN cDNA 1700018B08; SubName: Full=RIKEN cDNA 1700018B08 gene;	0	0	0	0	0	0	0	0
1700018B24Rik	chr3	-	48409652	48413023	RecName: Full=Enhancer of rudimentary homolog;	0	0	0	0	0	0	0	0
1700018C11Rik	chr4	-	63268124	63283463	hypothetical protein LOC75524	0	0	0	0	0	0	0	0
1700018F24Rik	chr5	+	145803858	145806547	hypothetical protein LOC69396	0	0	0	0	0	0	0	0
1700018L02Rik	chr19	+	29121972	29123219	Mus musculus adult male testis cDNA, RIKEN full-length enriched library, clone:1700018L02 product:adenylate kinase 3 alpha like, full insert sequence.	26.4815	23.127	21.1493	23.5859	9.66615	14.0597	13.1404	12.2887
1700018L24Rik	chr8	+	11840520	11855761	hypothetical protein LOC75528	0	0	0	0	0	0	0	0
1700019A02Rik	chr1	-	53215420	53244461	hypothetical protein LOC69397	0	0	0	0	0	0	0	0
1700019B03Rik	chr8	+	3470861	3487178	Mus musculus adult male testis cDNA, RIKEN full-length enriched library, clone:1700019B03 product:hypothetical protein, full insert sequence.	0	0	0	0	0	0	0	0
1700019D03Rik	chr1	-	52981970	53020104	hypothetical protein LOC67080	0	0	0.0410666	0.0136889	0	0	0	0
1700019E19Rik	chr12	+	87423510	87503409	hypothetical protein LOC76411	88.3307	85.3816	85.0079	86.2401	70.8273	79.1856	77.4023	75.8051
1700019G17Rik	chr6	-	85849043	85854932	hypothetical protein LOC75541	0.265257	0.179279	0.0821333	0.175557	0.173384	0.141067	0.0900027	0.134818
1700019L03Rik	chr2	-	32632932	32639925	hypothetical protein LOC227736	2.43153	3.1822	3.03893	2.88422	2.47072	1.73983	2.16006	2.12354
1700019M22Rik	chr12	-	97284828	97285432	hypothetical protein LOC69423	0	0	0	0	0	0	0	0
1700019N12Rik	chr19	-	6996915	6999870	hypothetical protein LOC67077	0.309467	0.0896395	0.287466	0.228858	0.0866919	0.329156	0.180005	0.198618
1700019N19Rik	chr19	-	58860292	58868904	hypothetical protein LOC67507	0	0	0	0	0.0433459	0.0470223	0.0450013	0.0451232
1700019O17Rik	chr1	+	88322903	88324624	hypothetical protein LOC71863	0	0	0	0	0	0	0	0
1700020A23Rik	chr2	+	130230994	130231810	hypothetical protein LOC75656	0.0442096	0.0448198	0.0821333	0.0570542	0.0866919	0	0	0.0288973
1700020C07Rik	chr2	-	164652881	164654034	Tsg23	0.265257	0.179279	0.205333	0.216623	0.0433459	0.0470223	0	0.0301228
1700020D05Rik	chr19	-	5502768	5503787	mage-g2 protein	0	0.268919	0	0.0896395	0.0433459	0.0470223	0.0450013	0.0451232
1700020I14Rik	chr2	+	119420031	119426480	Mus musculus adult male testis cDNA, RIKEN full-length enriched library, clone:1700020I14 product:unclassifiable, full insert sequence.	63.5292	47.5986	54.3312	55.153	38.1444	47.8217	39.6462	41.8708
1700020L24Rik	chr11	+	83251195	83254734	hypothetical protein LOC66330	1.67996	2.64437	2.54613	2.29015	1.34372	1.50471	1.03503	1.29449
1700020N01Rik	chr10	+	21312950	21342181	Mus musculus adult male testis cDNA, RIKEN full-length enriched library, clone:1700020N01 product:weakly similar to BA162G10.3 (ZINC FINGER PROTEIN) (FRAGMENT) [Homo sapiens], full insert sequence.	0	0.0448198	0	0.0149399	0	0	0	0
1700020N18Rik	chr1	-	93301456	93302606	Mus musculus adult male testis cDNA, RIKEN full-length enriched library, clone:1700020N18 product:unclassifiable, full insert sequence.	0	0	0.0821333	0.0273778	0	0.0470223	0.0900027	0.045675
1700020O03Rik	chr12	+	87582827	87632318	hypothetical protein LOC70373	19.8501	27.7882	24.5989	24.0791	20.3292	19.7494	21.4206	20.4998
1700021C14Rik	chr3	-	88086681	88100787	SSTK-interacting protein	8.22298	6.40922	8.45973	7.69731	1.73384	2.39814	2.29507	2.14235
1700021F05Rik	chr10	-	43244926	43260800	hypothetical protein LOC67851	108.711	64.0474	95.0282	89.2623	47.9406	52.9001	50.4915	50.4441
1700021F07Rik	chr2	+	173348092	173354003	hypothetical protein LOC72221	0	0	0	0	0	0	0	0
1700021K19Rik	chr16	-	32821787	32877852	run domain Beclin-1 interacting and cystein-rich	47.7463	67.0952	61.8874	58.9096	37.4509	39.7339	34.201	37.1286
1700022A21Rik	chr5	+	24151270	24154678	SubName: Full=MCG52378; SubName: Full=Putative uncharacterized protein ENSMUSP00000042680;	0	0	0	0	0	0	0	0
1700022I11Rik	chr4	+	42982817	42987197	hypothetical protein LOC67317	0	0	0	0	0.0433459	0	0.0450013	0.0294491
1700022P22Rik	chr1	+	192860700	192866820	hypothetical protein LOC75558	0	0	0	0	0	0	0	0
1700023A16Rik	chr6	+	146798631	146819926	hypothetical protein LOC69371	0	0	0	0	0	0	0.0450013	0.0150004
1700023D19Rik	chr7	+	51964152	51975214	Mus musculus adult male testis cDNA, RIKEN full-length enriched library, clone:1700023D19 product:hypothetical protein, full insert sequence.	0	0	0.0410666	0.0136889	0	0	0	0
1700023E05Rik	chr5	+	77445047	77490554	hypothetical protein LOC71868	0	0.0448198	0	0.0149399	0	0	0	0
1700023F06Rik	chr11	-	103060259	103062789	SubName: Full=1700023F06Rik protein;	0.0884191	0	0	0.029473	0.0433459	0	0	0.0144486
1700023I07Rik	chrX	+	22038721	22040669	SubName: Full=MCG1047086; SubName: Full=Putative uncharacterized protein;	0	0	0	0	0	0	0	0
1700024G13Rik	chr14	-	33189687	33201559	hypothetical protein LOC67085	0	0	0	0	0	0	0	0
1700024P04Rik	chr13	-	99754044	99754520	histone H2B subacrosomal variant	0	0	0	0	0	0	0	0
1700024P16Rik	chr4	+	104586060	104689468	hypothetical protein LOC242594	0.353677	0.224099	0.410666	0.329481	0.910265	0.893424	0.67502	0.826236
1700025C18Rik	chr2	-	164904192	164916250	Mus musculus adult male testis cDNA, RIKEN full-length enriched library, clone:1700025C18 product:unclassifiable, full insert sequence.	0	0	0	0	0	0	0	0
1700025E21Rik	chr6	+	30459848	30470253	hypothetical protein LOC75647	0.0442096	0	0	0.0147365	0	0	0.0450013	0.0150004
1700025F22Rik	chr19	-	11214172	11239810	hypothetical protein LOC69416	0	0	0	0	0	0	0	0
1700025G04Rik	chr1	-	153731653	153937450	hypothetical protein LOC69399	31.3004	22.1858	25.0917	26.1926	22.3665	22.5237	15.4355	20.1086
1700025K23Rik	chr10	-	38838613	38853701	hypothetical protein LOC66337	1.72417	1.29977	1.4784	1.50078	1.21369	1.83387	1.62005	1.55587
1700026D08Rik	chr7	-	90924126	90943349	hypothetical protein LOC75556	0.0442096	0	0.0821333	0.0421143	0	0.235112	0	0.0783706
1700026D11Rik	chr2	+	132316463	132349793	Mus musculus adult male testis cDNA, RIKEN full-length enriched library, clone:1700026D11 product:unclassifiable, full insert sequence.	0	0	0	0	0	0	0	0
1700026J04Rik	chr13	-	35001832	35011861	hypothetical protein LOC71864	0	0	0	0	0.0433459	0	0	0.0144486
1700026L06Rik	chr2	-	28547599	28555171	Rsb-66 protein	0.176838	0.268919	0.2464	0.230719	0.910265	1.08151	1.03503	1.00894
1700027A23Rik	chr3	-	105799874	105817564	pitchfork	0	0	0	0	0	0	0	0
1700027D21Rik	chr10	+	76025016	76032945	SubName: Full=Putative uncharacterized protein 1700027D21Rik; SubName: Full=RIKEN cDNA 1700027D21	0	0	0	0	0	0	0	0
1700028B04Rik	chr7	+	29281959	29282511	Mus musculus RIKEN cDNA 1700028B04 gene (1700028B04Rik), non-coding RNA.	0	0	0	0	0	0	0	0
1700028J19Rik	chr7	-	51485299	51491492	Mus musculus adult male testis cDNA, RIKEN full-length enriched library, clone:1700028J19 product:hypothetical RNA-binding region RNP-1 (RNA recognition motif) containing protein, full insert sequence.	0.795772	0.851575	0.533866	0.727071	0.476805	0.282134	0.315009	0.357983
1700028K03Rik	chr5	+	107963729	107980561	Mus musculus adult male testis cDNA, RIKEN full-length enriched library, clone:1700028K03 product:hypothetical protein, full insert sequence.	0.353677	0.806756	0.574933	0.578455	0.650189	0.752357	0.585017	0.662521
1700028M03Rik	chr3	-	83359288	83378040	Mus musculus adult male testis cDNA, RIKEN full-length enriched library, clone:1700028M03 product:unclassifiable, full insert sequence.	0	0	0	0	0	0	0	0
1700028P14Rik	chr19	-	23633249	23727302	hypothetical protein LOC67483	0.0442096	0.0448198	0	0.0296764	0	0	0	0
1700029F09Rik	chr1	-	44143461	44159233	hypothetical protein LOC75623	8.62087	5.51283	8.29546	7.47639	17.4251	18.1976	16.6505	17.4244
1700029F12Rik	chr13	-	97791818	97804317	hypothetical protein LOC66479	0	0.0896395	0	0.0298798	0	0	0	0
1700029G01Rik	chr4	-	125827845	125840585	SH3 domain-containing protein C1orf113 homolog	0.221048	0.179279	0.410666	0.270331	0.346768	0.564268	0.540016	0.483684
1700029H14Rik	chr8	-	13550732	13562448	hypothetical protein LOC66501	0	0.0448198	0.0410666	0.0286288	0	0	0	0
1700029I01Rik	chr4	+	146237770	146556724	hypothetical protein LOC70005	7.16195	6.72296	8.09013	7.32501	9.75284	8.08784	10.0803	9.30699
1700029I15Rik	chr2	+	92223074	92223760	hypothetical protein LOC75641	0.0884191	0.134459	0.0821333	0.101671	0.130038	0.0470223	0.135004	0.104021
1700029J07Rik	chr8	-	47038959	47060606	hypothetical protein LOC69479	0.618934	0.313738	0.574933	0.502535	0.260076	0.141067	0.0900027	0.163715
1700029J11Rik	chr2	+	172298053	172299816	hypothetical protein LOC76426	0	0	0	0	0.130038	0	0.0450013	0.0583464
1700029M20Rik	chr4	+	135182569	135186113	Mus musculus adult male testis cDNA, RIKEN full-length enriched library, clone:1700029M20 product:unclassifiable, full insert sequence.	0	0	0	0	0	0	0	0
1700029P11Rik	chr15	+	81810974	81811993	hypothetical protein LOC66346	0	0	0	0	0	0	0.0450013	0.0150004
1700030C10Rik	chr12	-	20810252	20821640	Mus musculus adult male testis cDNA, RIKEN full-length enriched library, clone:1700030C10 product:unclassifiable, full insert sequence.	0	0.0448198	0.0410666	0.0286288	0.303422	0.141067	0.225007	0.223165
1700030F18Rik	chr15	-	99748778	99762089	hypothetical protein LOC72277	0.0442096	0	0.1232	0.0558032	0	0	0	0
1700030J22Rik	chr8	-	119493498	119502859	hypothetical protein LOC69528	2.12206	2.01689	2.17653	2.10516	3.85779	3.05645	3.91512	3.60979
1700030K09Rik	chr8	+	74967778	74984440	hypothetical protein LOC72254	8.88612	10.936	10.8005	10.2076	9.14599	8.36998	8.46025	8.65874
1700031F05Rik	chrX	-	100054525	100061692	hypothetical protein LOC73300	0	0	0	0	0	0	0	0
1700031F10Rik	chr6	-	88172595	88173633	SubName: Full=Putative uncharacterized protein;	0	0	0	0	0	0	0	0
1700031M16Rik	chr15	+	98228875	98246566	Mus musculus adult male testis cDNA, RIKEN full-length enriched library, clone:1700031M16 product:unclassifiable, full insert sequence.	0	0	0	0	0	0	0	0
1700034E13Rik	chr18	+	52805873	52823385	hypothetical protein LOC78414	0.0884191	0.179279	0.164267	0.143988	0.346768	0.470223	0.540016	0.452336
1700034F02Rik	chr11	+	29447949	29478352	hypothetical protein LOC73324	0.221048	0.268919	0.205333	0.231767	0.0866919	0.0470223	0.450013	0.194576
1700034H14Rik	chr18	-	85116685	85120916	TIM21-like protein, mitochondrial	5.43778	6.3644	6.61173	6.13797	5.8517	7.28846	5.67017	6.27011
1700034H15Rik	chr1	-	193714109	193731406	Mus musculus adult male testis cDNA, RIKEN full-length enriched library, clone:1700034H15 product:unclassifiable, full insert sequence.	0.884191	0.941215	1.1088	0.978069	0.736881	0.61129	0.360011	0.569394
1700034I23Rik	chr3	-	40704120	40706465	hypothetical protein LOC73297	0	0	0.0410666	0.0136889	0	0	0.0450013	0.0150004
1700034J05Rik	chr6	-	146899822	146902943	hypothetical protein LOC73344	0	0	0.0410666	0.0136889	0	0	0	0
1700034O15Rik	chr6	+	41634429	41635716	hypothetical protein LOC76606 precursor	0	0	0	0	0	0	0	0
1700037C18Rik	chr16	-	3895180	3908689	Mus musculus adult male testis cDNA, RIKEN full-length enriched library, clone:1700037C18 product:inferred: RIKEN cDNA 1700037C18 gene / putative [Mus musculus], full insert sequence.	10.5661	10.5775	9.56853	10.2374	9.79618	11.0973	9.40528	10.0996
1700037H04Rik	chr2	-	130972060	130985756	hypothetical protein LOC67326	33.4666	40.4274	34.0442	35.9794	52.2319	44.201	49.5465	48.6598
1700039E15Rik	chr7	+	52538095	52544363	hypothetical protein LOC76713	0.0884191	0.0448198	0	0.044413	0	0	0	0
1700040F15Rik	chrY_random	-	12235132	12267271	SubName: Full=Similar to Sycp3 like Y-linked;	0	0	0	0	0	0	0	0
1700040F15Riktxstart22409077	chrY_random	-	22409077	22441162	SubName: Full=Similar to Sycp3 like Y-linked;	0	0	0	0	0	0	0	0
1700040I03Rik	chr6	-	85396778	85401964	Mus musculus adult male testis cDNA, RIKEN full-length enriched library, clone:1700040I03 product:hypothetical Protease associated (PA) domain containing protein, full insert sequence.	9.50506	8.60539	9.97919	9.36321	11.4	13.4954	13.2304	12.7086
1700040L02Rik	chr10	-	67893703	68004623	hypothetical protein LOC73287	0.0442096	0	0.0410666	0.0284254	0	0	0	0
1700041B01Rik	chr15	+	78501214	78506544	SubName: Full=Putative uncharacterized protein; Flags: Fragment;	0.0442096	0	0	0.0147365	0	0	0	0
1700041C02Rik	chr4	-	119065254	119088126	Mus musculus 10 days neonate cerebellum cDNA, RIKEN full-length enriched library, clone:6530413I04 product:hypothetical Glutamine-rich region containing protein, full insert sequence.	0.132629	0.313738	0.328533	0.2583	0.303422	0.61129	0.495015	0.469909
1700041C23Rik	chr9	+	57023081	57033915	Mus musculus adult male testis cDNA, RIKEN full-length enriched library, clone:1700041C23 product:unclassifiable, full insert sequence.	0	0	0	0	0	0	0	0
1700042B14Rik	chrX	-	151559523	151582392	hypothetical protein LOC73347	0	0	0	0	0	0	0	0
1700042G07Rik	chr4	+	115845976	115846902	hypothetical protein LOC67323	0	0	0.0410666	0.0136889	0	0	0	0
1700044K03Rik	chr18	+	49682942	49684094	Mus musculus adult male testis cDNA, RIKEN full-length enriched library, clone:1700044K03 product:unclassifiable, full insert sequence.	0	0	0	0	0	0	0	0
1700045I19Rik	chrX	-	160198071	160199261	SubName: Full=Putative uncharacterized protein; SubName: Full=RIKEN cDNA 1700045I19;	0	0	0	0	0	0	0	0
1700047M11Rik	chr1	+	184230964	184233420	Mus musculus adult male testis cDNA, RIKEN full-length enriched library, clone:1700047M11 product:unclassifiable, full insert sequence.	0.0442096	0.0448198	0.0410666	0.0433653	0	0	0	0
1700048O20Rik	chr9	+	121846392	121856134	Mus musculus adult male testis cDNA, RIKEN full-length enriched library, clone:1700022O21 product:hypothetical KRAB box containing protein, full insert sequence.	0	0	0	0	0	0.0940447	0	0.0313482
1700049E15Rik	chr6	+	147638762	147650896	Mus musculus adult male testis cDNA, RIKEN full-length enriched library, clone:1700049E15 product:unclassifiable, full insert sequence.	0	0	0	0	0	0	0.0450013	0.0150004
1700049E17Rik1	chr14	+	43953568	43984544	SubName: Full=Putative uncharacterized protein;	1.98943	2.46509	2.13547	2.19666	10.7931	11.8967	13.0054	11.8984
1700049G17Rik	chr7	-	28692410	28714449	hypothetical protein LOC73430	3.80202	4.75089	5.09226	4.54839	3.33764	2.58623	2.79008	2.90465
1700049L16Rik	chr10	-	71442632	71443438	SubName: Full=Putative uncharacterized protein; SubName: Full=RIKEN cDNA 1700049L16;	0	0	0.0410666	0.0136889	0.0433459	0	0	0.0144486
1700052I22Rik	chr12	-	82024418	82025434	Mus musculus adult male testis cDNA, RIKEN full-length enriched library, clone:1700052I22 product:unclassifiable, full insert sequence.	0	0	0	0	0	0	0	0
1700052K11Rik	chr11	-	105040334	105042747	SubName: Full=RIKEN cDNA 1700052K11 gene;	5.26094	5.87139	5.33866	5.49033	12.2669	11.3794	11.0703	11.5722
1700052N19Rik	chr10	-	5891400	5917244	hypothetical protein LOC73419	34.6161	31.8668	31.7856	32.7562	28.3049	26.9438	30.6459	28.6315
1700054K19Rik	chr6	+	112160701	112162512	Mus musculus adult male testis cDNA, RIKEN full-length enriched library, clone:1700054K19 product:unclassifiable, full insert sequence.	0	0	0	0	0	0	0	0
1700054N08Rik	chr8	-	126364743	126384109	hypothetical protein LOC73420	2.34311	2.82364	3.12106	2.76261	3.16425	3.33859	3.69011	3.39765
1700054O13Rik	chrX	+	9424072	9424626	huntingtin-interacting protein M	0	0	0.0410666	0.0136889	0	0	0.0450013	0.0150004
1700056E22Rik	chr1	-	185856910	185857877	hypothetical protein LOC73363	1.90101	1.88243	2.5872	2.12355	2.08061	1.88089	2.74508	2.23553
1700057G04Rik	chr9	+	92204214	92252714	hypothetical protein LOC78459	0.132629	0.179279	0.164267	0.158725	0	0.188089	0.0900027	0.0926973
1700057K13Rik	chr1	-	159029277	159038776	hypothetical protein LOC73435	0.0884191	0.0448198	0.0821333	0.0717907	0	0	0	0
1700058C13Rik	chr2	+	153956082	153964091	short palate, lung and nasal epithelium	0	0	0	0	0	0	0	0
1700058G18Rik	chr10	+	115855176	115858291	Mus musculus adult male testis cDNA, RIKEN full-length enriched library, clone:1700001G05 product:unclassifiable, full insert sequence.	0.221048	0.224099	0.533866	0.326338	5.15817	5.21948	5.44516	5.27427
1700060C20Rik	chr2	+	158017743	158021470	Mus musculus adult male testis cDNA, RIKEN full-length enriched library, clone:1700060C20 product:unclassifiable, full insert sequence.	0.0442096	0.0448198	0.0410666	0.0433653	0	0	0	0
1700061G19Rik	chr17	+	57015055	57028261	hypothetical protein LOC78625	0.0442096	0.179279	0.287466	0.170318	0	0.0470223	0	0.0156741
1700061J05Rik	chr15	-	78208829	78226342	protein EAN57	0	0	0	0	0.130038	0	0.0900027	0.0733468
1700065D16Rik	chr9	-	95755968	95758739	hypothetical protein LOC73410	1.81259	1.43423	1.64267	1.62983	1.64715	3.33859	2.65508	2.54694
1700065I17Rik	chr18	+	56748001	56754436	hypothetical protein LOC67343	0	0	0	0	0.0433459	0.0470223	0.0450013	0.0451232
1700066B19Rik	chr18	+	35886642	35890523	hypothetical protein LOC73449	0.0884191	0.179279	0	0.0892327	0	0.0940447	0.0450013	0.0463487
1700066M21Rik	chr1	+	57434463	57442266	hypothetical protein LOC73467 precursor	2.60836	3.67522	4.84586	3.70982	5.80836	7.52357	4.05012	5.79402
1700066O22Rik	chr18	-	57664075	57693406	Mus musculus adult male testis cDNA, RIKEN full-length enriched library, clone:4930500F21 product:unclassifiable, full insert sequence.	0	0	0.0821333	0.0273778	0	0	0	0
1700067K01Rik	chr8	+	86525604	86528669	Mus musculus adult male testis cDNA, RIKEN full-length enriched library, clone:1700067K01 product:hypothetical protein, full insert sequence.	0.176838	0.358558	0.4928	0.342732	0.260076	0.235112	0.270008	0.255065
1700067P10Rik	chr17	+	48226581	48227870	hypothetical protein LOC68224	0	0	0	0	0	0	0	0
1700069L16Rik	chr5	-	114142432	114174781	Mus musculus adult male testis cDNA, RIKEN full-length enriched library, clone:1700069L16 product:hypothetical protein, full insert sequence.	0	0	0	0	0	0	0	0
1700071K01Rik	chr11	-	81386003	81387041	prohibitin-like	0	0.0448198	0	0.0149399	0	0.0470223	0	0.0156741
1700072E05Rik	chrX	+	83289537	83292652	hypothetical protein LOC73495	0	0	0	0	0	0	0	0
1700073E17Rik	chr6	+	145336144	145340743	Mus musculus RIKEN cDNA 1700073E17 gene (1700073E17Rik), non-coding RNA.	0	0	0.0410666	0.0136889	0	0.0470223	0	0.0156741
1700074P13Rik	chr6	-	40870458	40890556	trypsin X5	0	0	0	0	0	0	0	0
1700080E11Rik	chr9	-	105045673	105047412	hypothetical protein LOC73532	0	0	0	0	0	0	0	0
1700080O16Rik	chrX	-	49321871	49325949	hypothetical protein LOC74279	0.0442096	0.0448198	0	0.0296764	0.0866919	0.0470223	0.0900027	0.0745723
1700081L11Rik	chr11	-	104194542	104330748	hypothetical protein LOC76719	26.2605	40.3378	34.496	33.6981	48.9809	53.5114	46.8464	49.7796
1700084C01Rik	chr1	+	171859069	171864784	hypothetical protein LOC78465	0.132629	0.0896395	0.0410666	0.0877783	0	0	0	0
1700084E18Rik	chr2	-	30092717	30093151	Mus musculus adult male testis cDNA, RIKEN full-length enriched library, clone:1700084E18 product:unclassifiable, full insert sequence.	2.91783	1.79279	1.9712	2.22727	0.996957	1.45769	1.39504	1.28323
1700084J12Rik	chr15	-	33334963	33335694	Mus musculus adult male testis cDNA, RIKEN full-length enriched library, clone:1700084J12 product:hypothetical Ribosomal protein L30 containing protein, full insert sequence.	0.397886	0.672296	0.657066	0.57575	0.650189	0.470223	0.540016	0.553476
1700086L19Rik	chr12	+	75385262	75396937	Mus musculus adult male testis cDNA, RIKEN full-length enriched library, clone:1700006L05 product:unclassifiable, full insert sequence.	0	0	0.0821333	0.0273778	0	0	0	0
1700086O06Rik	chr18	-	38398058	38410219	Mus musculus adult male testis cDNA, RIKEN full-length enriched library, clone:1700086O06 product:unclassifiable, full insert sequence.	18.7449	16.2248	14.5787	16.5161	15.2578	17.1632	20.2506	17.5572
1700088E04Rik	chr15	-	78965084	78971681	SubName: Full=1700088E04Rik protein; SubName: Full=RIKEN cDNA 1700088E04	16.2691	19.6311	18.3568	18.0857	11.6167	12.7431	10.1253	11.495
1700090G07Rik	chr17	+	87316687	87321707	transmembrane protein ENSP00000343375 homolog	0	0	0	0	0	0	0	0
1700092M07Rik	chr19	+	8815207	8815715	hypothetical protein LOC74307	0	0.0896395	0.1232	0.0709465	0.21673	0.0940447	0.0900027	0.133592
1700093K21Rik	chr11	-	23416202	23419942	hypothetical protein LOC67358	0.265257	0.313738	0.2464	0.275132	1.30038	1.64578	1.84505	1.59707
1700094C09Rik	chr8	+	12573048	12600738	RecName: Full=Putative uncharacterized protein C13orf28 homolog; Flags: Precursor;	0	0	0	0	0	0	0	0
1700094D03Rik	chr3	+	89866717	89872269	hypothetical protein LOC73545	0.751563	1.07567	1.848	1.22508	0.823573	0.564268	0.765023	0.717621
1700096J18Rik	chr11	+	109208180	109214965	Mus musculus adult male testis cDNA, RIKEN full-length enriched library, clone:1700020H20 product:unclassifiable, full insert sequence.	0	0.0448198	0	0.0149399	0	0	0	0
1700096K18Rik	chr5	+	25035835	25037284	Mus musculus adult male testis cDNA, RIKEN full-length enriched library, clone:1700096K18 product:unclassifiable, full insert sequence.	1.10524	1.92725	1.232	1.4215	0.650189	0.79938	0.990029	0.813199
1700101E01Rik	chr2	-	28811000	28910586	hypothetical protein LOC329375	0.0442096	0	0.0410666	0.0284254	0.130038	0.188089	0	0.106042
1700102P08Rik	chr9	+	108295164	108300098	hypothetical protein LOC112418	0.0884191	0.134459	0.0410666	0.0879817	0.0433459	0.141067	0.225007	0.136473
1700106J16Rik	chr11	+	88107544	88108763	coiled-coil domain-containing protein	0	0	0.0410666	0.0136889	0	0	0	0
1700106N22Rik	chr17	+	85490039	85857920	calmodulin-lysine N-methyltransferase	2.91783	2.24099	2.66933	2.60938	2.60076	2.68027	2.97009	2.75037
1700108F19Rik	chr14	+	77077374	77086915	Mus musculus adult male testis cDNA, RIKEN full-length enriched library, clone:1700020I02 product:unclassifiable, full insert sequence.	0.309467	0.358558	0.451733	0.373253	0.260076	0.235112	0.180005	0.225064
1700108J01Rik	chr14	-	122629126	122632860	Mus musculus adult male testis cDNA, RIKEN full-length enriched library, clone:1700027P07 product:RIKEN cDNA 1700108J01 gene, full insert sequence.	0	0.0448198	0	0.0149399	0.0433459	0	0	0.0144486
1700108M19Rik	chr12	-	36934931	36979985	hypothetical protein LOC71156	0	0.0448198	0.0410666	0.0286288	0	0.0470223	0.0450013	0.0306746
1700109F18Rik	chr2	-	74548100	74554187	SubName: Full=Putative uncharacterized protein;	0	0	0	0	0	0	0	0
1700109G14Rik	chr14	-	61911819	61924171	Mus musculus adult male testis cDNA, RIKEN full-length enriched library, clone:1700109G14 product:unclassifiable, full insert sequence.	0.0442096	0	0.0410666	0.0284254	0	0.0470223	0	0.0156741
1700109H08Rik	chr5	+	3571715	3584341	hypothetical protein LOC77036	0.707353	0.582657	0.698133	0.662714	0.303422	0.376179	0.270008	0.316536
1700110M21Rik	chr14	-	101596906	101599286	hypothetical protein LOC76627	0	0	0	0	0	0	0	0
1700111N16Rik	chrX	-	67182434	67396763	Mus musculus adult male testis cDNA, RIKEN full-length enriched library, clone:1700111N16 product:unclassifiable, full insert sequence.	0	0	0	0	0	0	0	0
1700112E06Rik	chr14	+	22838933	23875310	Mus musculus adult male testis cDNA, RIKEN full-length enriched library, clone:1700112E06 product:hypothetical Leucine-rich repeat/Immunoglobulin/major histocompatibility complex containing protein, full insert sequence.	95.5369	57.5037	74.8645	75.9684	17.7718	22.1945	19.2156	19.7273
1700113H08Rik	chr10	+	86520790	86693344	hypothetical protein LOC76640	0	0.0896395	0	0.0298798	0	0	0	0
1700113I22Rik	chr11	-	101280127	101286647	hypothetical protein LOC73635	46.9506	50.0188	46.0768	47.6821	17.5551	16.787	18.7656	17.7025
1700120K04Rik	chr7	-	134747416	134747959	SubName: Full=Putative uncharacterized protein; SubName: Full=RIKEN cDNA 1700120K04;	0.0884191	0.179279	0.1232	0.130299	0.303422	0.235112	0.135004	0.224512
1700121N20Rik	chr12	-	107680861	107685876	Mus musculus adult male testis cDNA, RIKEN full-length enriched library, clone:1700121N20 product:unclassifiable, full insert sequence.	0	0	0.0410666	0.0136889	0	0	0	0
1700123I01Rik	chr19	+	6184409	6224219	hypothetical protein LOC622554	0	0	0	0	0	0	0	0
1700123K08Rik	chr5	-	139003067	139005922	hypothetical protein LOC76658	0.0442096	0	0	0.0147365	0	0	0	0
1700123L14Rik	chr6	-	96114496	96116199	SubName: Full=Putative uncharacterized protein;	0	0	0	0	0	0	0	0
1700123O20Rik	chr14	+	55305007	55309579	hypothetical protein LOC58248	52.7862	49.1224	53.3456	51.7514	89.6828	93.3393	101.613	94.8784
1700125D06Rik	chr4	+	129168433	129169200	hypothetical protein LOC68233	0	0	0	0	0	0	0	0
1700125H20Rik	chr11	+	84983905	84994656	hypothetical protein LOC73634	0.0442096	0.134459	0.1232	0.100623	0	0.141067	0.0450013	0.0620228
1700128F08Rik	chr9	+	8221888	8241987	SubName: Full=Putative uncharacterized protein; SubName: Full=RIKEN cDNA 1700128F08;	0	0	0	0	0	0	0	0
1700129C05Rik	chr14	-	59751876	59761730	hypothetical protein LOC67932	0	0	0	0	0	0	0	0
1810006K21Rik	chr19	+	10278691	10282314	hypothetical protein LOC69038	449.567	283.35	380.565	371.161	580.316	498.296	594.783	557.798
1810008A18Rik	chr10	-	76949399	76978558	hypothetical protein LOC108707	44.1212	45.5369	42.8325	44.1635	50.9315	52.7591	56.6117	53.4341
1810009A15Rik	chr19	+	8963392	8965230	hypothetical protein LOC66276	57.7819	60.91	55.8506	58.1809	96.9649	89.4835	108.633	98.3605
1810009J06Rik	chr6	+	40914770	40918426	RIKEN cDNA 1810009J06	0	0	0	0	0	0	0	0
1810010D01Rik	chr7	-	152391722	152394024	Mus musculus 10 day old male pancreas cDNA, RIKEN full-length enriched library, clone:1810010D01 product:MAMMARY CANCER ASSOCIATED PROTEIN RMT-1 homolog [Rattus norvegicus], full insert sequence.	0.132629	0.0448198	0.0821333	0.0865273	0.0433459	0	0	0.0144486
1810010H24Rik	chr11	+	106889536	106891756	hypothetical protein LOC69066	2.38732	1.97207	2.0944	2.15126	0.823573	0.517246	0.450013	0.596944
1810011H11Rik	chr14	+	33599148	33631154	hypothetical protein LOC69069	0.0442096	0	0	0.0147365	0	0	0	0
1810011O10Rik	chr8	-	25548087	25549418	thyroid cancer-1	15.5618	14.3871	16.1392	15.3627	7.62889	7.71166	8.46025	7.9336
1810012P15Rik	chr11	+	78640096	78657401	hypothetical protein LOC66274	26.9678	24.3371	29.4037	26.9029	20.8927	17.1632	20.9706	19.6755
1810013D10Rik	chr5	+	53658344	53669779	Mus musculus adult male heart cDNA, RIKEN full-length enriched library, clone:1010001N24 product:RIKEN cDNA 1810013D10 gene, full insert sequence.	30.9025	26.1299	26.8576	27.9633	17.5118	16.3168	21.3756	18.4014
1810013L24Rik	chr16	+	8830192	8859017	hypothetical protein LOC69053	51.5926	52.1254	53.8384	52.5188	51.7984	43.0725	45.2263	46.6991
1810014B01Rik	chr10	+	86148271	86157551	Mus musculus 10 day old male pancreas cDNA, RIKEN full-length enriched library, clone:1810014B01 product:unclassifiable, full insert sequence.	54.7757	84.4404	79.9157	73.0439	115.257	107.07	81.1824	101.17
1810014F10Rik	chr7	-	147285368	147288305	protein fucU homolog	6.54302	5.19909	6.44746	6.06319	20.7627	28.4485	26.5058	25.239
1810019J16Rik	chr4	+	133074877	133086705	hypothetical protein LOC69073	0	0.0448198	0	0.0149399	0	0.0470223	0.0450013	0.0306746
1810020D17Rik	chr7	-	104698840	104728007	hypothetical protein LOC66273	65.1649	53.1562	61.9696	60.0969	14.4342	13.0252	15.8855	14.4483
1810022C23Rik	chr13	-	35038482	35055678	hypothetical protein LOC69123	0.751563	0.941215	1.19093	0.961237	0.996957	1.2696	1.26004	1.17553
1810022K09Rik	chr3	-	14606288	14611256	hypothetical protein LOC69126	38.1529	28.8191	34.4138	33.7953	54.4859	52.1008	52.7866	53.1244
1810024B03Rik	chr2	-	127012090	127034016	Mus musculus 10 day old male pancreas cDNA, RIKEN full-length enriched library, clone:1810024B03 product:unclassifiable, full insert sequence.	17.0649	15.0594	17.2891	16.4711	17.9452	16.4108	16.0205	16.7922
1810026J23Rik	chr9	+	21397165	21400391	hypothetical protein LOC69773	33.5109	33.8389	30.1429	32.4976	20.676	21.066	21.3756	21.0392
1810027O10Rik	chr11	+	69652026	69653060	hypothetical protein LOC69186 precursor	407.48	218.003	361.797	329.093	331.12	338.655	327.025	332.266
1810029B16Rik	chr8	-	69000244	69010406	RecName: Full=UPF0534 protein C4orf43 homolog;	17.6396	15.6869	14.7019	16.0095	18.2053	15.9876	18.5405	17.5778
1810030J14Rik	chr1	+	176260648	176263008	mucosal pentraxin precursor	0	0	0	0	0	0	0	0
1810030N24Rik	chr4	-	34715920	34725608	hypothetical protein LOC66291	45.8453	32.4943	43.9002	40.7466	37.0608	32.1633	37.5311	35.5851
1810030O07Rik	chrX	-	12232009	12250672	hypothetical protein LOC69155	24.7132	22.3202	24.3936	23.809	23.06	27.5551	24.6607	25.092
1810031K17Rik	chr1	-	75131788	75139271	hypothetical protein LOC69171	70.5143	72.608	66.9797	70.034	32.6828	39.0285	38.7011	36.8042
1810032O08Rik	chr11	+	116532973	116537112	Mus musculus 10 day old male pancreas cDNA, RIKEN full-length enriched library, clone:1810032O08 product:hypothetical protein, full insert sequence.	29.2667	26.8022	23.9419	26.6703	10.5331	9.59256	9.90029	10.0086
1810033B17Rik	chr8	+	3665761	3668905	mast cell-expressed membrane protein 1 homolog	0	0	0	0	0	0	0	0
1810035L17Rik	chr12	+	88784845	88790874	SRA stem-loop-interacting RNA-binding protein	197.042	119.086	177.736	164.622	216.47	214.093	203.901	211.488
1810037I17Rik	chr3	+	122627314	122629112	hypothetical protein LOC67704	96.3327	87.8019	97.1637	93.7661	100.823	92.1638	104.808	99.2649
1810041L15Rik	chr15	-	84209632	84277527	hypothetical protein LOC72301	13.3071	16.4488	12.0736	13.9432	0.0866919	0.188089	0	0.0915938
1810043G02Rik	chr10	+	77441394	77449650	Mus musculus adult male spleen cDNA, RIKEN full-length enriched library, clone:0910001P16 product:transient receptor protein 7, full insert sequence.	8.22298	9.32251	7.80266	8.44938	9.57945	11.4735	11.5203	10.8577
1810043H04Rik	chr11	+	119960247	119961738	hypothetical protein LOC208501	38.595	27.6986	38.5205	34.938	37.3209	33.574	38.0711	36.322
1810046J19Rik	chr11	-	98299021	98300302	protein C17orf37 homolog	76.5268	67.2296	66.7333	70.1632	55.2661	50.549	53.2366	53.0172
1810046K07Rik	chr9	-	51097790	51137022	hypothetical protein LOC69809	0.0442096	0.0448198	0	0.0296764	0	0	0	0
1810048J11Rik	chr12	+	73637343	73681200	RecName: Full=Pecanex-like protein C14orf135 homolog;	18.6564	18.8243	20.4923	19.3243	17.295	19.4672	20.1606	18.9743
1810049H13Rik	chr11	-	120317917	120319377	hypothetical protein LOC66431	14.6334	10.1293	12.4843	12.4156	3.33764	4.27903	4.00512	3.87393
1810053B01Rik	chr2	+	163873122	163876274	Mus musculus 10 day old male pancreas cDNA, RIKEN full-length enriched library, clone:1810053B01 product:unclassifiable, full insert sequence.	0.221048	0.313738	0.410666	0.315151	0.303422	0.470223	0.540016	0.437887
1810055G02Rik	chr19	+	3708332	3717881	hypothetical protein LOC72056 precursor	34.5719	45.0439	35.3173	38.311	42.1756	44.4361	41.4012	42.671
1810058I24Rik	chr6	+	35202698	35212059	Mus musculus 18-day embryo whole body cDNA, RIKEN full-length enriched library, clone:1190007C21 product:unclassifiable, full insert sequence.	135.856	102.279	101.927	113.354	80.9269	84.17	89.3726	84.8232
1810062O18Rik	chr14	+	21365514	21389902	Mus musculus 10 day old male pancreas cDNA, RIKEN full-length enriched library, clone:1810062O18 product:hypothetical protein, full insert sequence.	0.972611	1.03085	1.14987	1.05111	0.953611	1.31663	1.53005	1.26676
1810063B05Rik	chr8	+	128946400	128949335	hypothetical protein LOC67892	23.9174	22.9029	26.9397	24.5867	20.0692	22.5707	20.6106	21.0835
1810063B07Rik	chr14	-	20894857	20902394	hypothetical protein LOC67509	22.5911	20.9308	21.2725	21.5981	10.3597	11.1913	12.9154	11.4888
1810064F22Rik	chr9	-	22011229	22018304	Mus musculus 10 day old male pancreas cDNA, RIKEN full-length enriched library, clone:1810064F22 product:unclassifiable, full insert sequence.	0	0	0	0	0	0	0	0
1810065E05Rik	chr11	+	58234612	58239525	hypothetical protein LOC69864	0	0	0	0	0	0	0	0
1810074P20Rik	chr4	-	25175732	25208968	E3 UFM1-protein ligase 1	67.4638	50.8256	57.7808	58.6901	40.0517	43.7308	38.6111	40.7979
2010000I03Rik	chrX	+	100688914	100701764	Mus musculus adult male liver tumor cDNA, RIKEN full-length enriched library, clone:C730026I01 product:unclassifiable, full insert sequence.	4.11149	3.1822	4.312	3.86856	2.55741	3.71476	2.56508	2.94575
2010001E11Rik	chr10	-	39640187	39646729	sodium-dependent glucose transporter 1B	0.0884191	0	0.0410666	0.0431619	0	0	0	0
2010001M06Rik	chr5	-	135487991	135489027	Mus musculus adult male small intestine cDNA, RIKEN full-length enriched library, clone:2010001M06 product:unclassifiable, full insert sequence.	0.618934	0.717116	1.14987	0.828639	0.693535	0.470223	0.720021	0.627927
2010001M09Rik	chr18	-	35806918	35809021	plasma cell-induced resident endoplasmic	0.0442096	0	0	0.0147365	0.0433459	0	0.0450013	0.0294491
2010002M12Rik	chr19	-	34691540	34715233	hypothetical protein LOC112419	0.0884191	0.0896395	0.164267	0.114108	0.0866919	0.0470223	0	0.0445714
2010002N04Rik	chr18	-	60633844	60661637	putative small membrane protein NID67	25.4205	26.4885	24.0651	25.3247	21.933	22.8529	23.7607	22.8489
2010003K11Rik	chr19	-	4496787	4498583	hypothetical protein LOC69861	0.176838	0.134459	0.164267	0.158521	0.0433459	0	0.0450013	0.0294491
2010003K15Rik	chr10	-	25247748	25256078	hypothetical protein LOC75606	0	0	0.0410666	0.0136889	0	0	0	0
2010005H15Rik	chr16	+	36221647	36257513	hypothetical protein LOC76770	0	0.0448198	0.0410666	0.0286288	0	0	0	0
2010007H12Rik	chr5	+	138220145	138221335	hypothetical protein LOC69871	22.8121	15.911	21.9707	20.2313	22.0631	18.0566	18.1805	19.4334
2010011I20Rik	chr2	+	172171076	172181249	transmembrane protein C20orf108 homolog	16.1365	14.5664	15.8928	15.5319	12.7004	12.555	11.6553	12.3036
2010012O05Rik	chr19	+	46764395	46777872	hypothetical protein LOC66439	8.66508	7.52972	9.07573	8.42351	11.6601	10.7211	11.2053	11.1955
2010015L04Rik	chr4	+	154783298	154822053	hypothetical protein LOC544678	0.442096	0.268919	0.574933	0.428649	0.866919	0.940447	0.720021	0.842462
2010016I18Rik	chr3	-	106284903	106288831	Mus musculus 4 days neonate male adipose cDNA, RIKEN full-length enriched library, clone:B430319M09 product:hypothetical protein, full insert sequence.	0.353677	0.0896395	0.410666	0.284661	0.390114	0.423201	0.360011	0.391108
2010106E10Rik	chrX	+	109608882	109671952	hypothetical protein LOC67715	0	0	0	0	0	0	0	0
2010106G01Rik	chr2	-	126716130	126758971	signal peptide peptidase-like 2A	86.1645	77.2693	91.4554	84.963	61.3345	80.6903	59.6718	67.2322
2010107E04Rik	chr12	-	113199586	113205188	6.8 kDa mitochondrial proteolipid	741.881	449.049	680.762	623.897	367.227	483.484	391.512	414.074
2010107G12Rik	chr6	-	34895294	34927999	hypothetical protein LOC243753	0.0442096	0.0896395	0.0821333	0.0719941	0	0	0	0
2010107G23Rik	chr10	-	61570403	61573761	hypothetical protein LOC69894	7.82509	6.5885	7.0224	7.14533	2.12395	2.11601	2.47507	2.23834
2010107H07Rik	chr14	-	31937690	31942116	Mus musculus 10 day old male pancreas cDNA, RIKEN full-length enriched library, clone:1810011O20 product:hypothetical Ribosomal protein S14 containing protein, full insert sequence.	31.4772	19.9896	30.6768	27.3812	43.3893	45.0004	45.8564	44.7487
2010109I03Rik	chr15	-	74708765	74712134	intectin	0	0	0	0	0	0.0470223	0	0.0156741
2010109K11Rik	chr12	+	33063653	33067808	hypothetical protein LOC72123	5.34936	6.31959	5.6672	5.77871	7.97565	6.06588	5.98518	6.67557
2010110P09Rik	chr7	+	129363009	129366053	calcineurin B homologous protein 2	0	0	0	0	0	0.0470223	0	0.0156741
2010111I01Rik	chr13	+	63066252	63403592	aminopeptidase O	78.7815	65.7058	68.6224	71.0365	34.8501	39.8279	41.4012	38.6931
2010209O12Rik	chr5	+	24098570	24101685	Mus musculus adult male small intestine cDNA, RIKEN full-length enriched library, clone:2010209O12 product:unclassifiable, full insert sequence.	16.2691	19.7207	19.6709	18.5536	30.6889	25.157	26.4158	27.4206
2010300C02Rik	chr1	-	37668520	37776656	hypothetical protein LOC72097	0	0.0448198	0	0.0149399	0	0	0	0
2010305A19Rik	chr4	+	108000756	108013323	hcp beta-lactamase-like protein C1orf163	30.7699	20.2585	26.6522	25.8935	32.4661	46.4111	43.5613	40.8128
2010315B03Rik	chr9_random	-	203990	223654	Mus musculus 0 day neonate eyeball cDNA, RIKEN full-length enriched library, clone:E130008H02 product:unclassifiable, full insert sequence.	3.18309	3.54076	3.24426	3.3227	2.60076	2.58623	2.97009	2.71902
2010317E24Rik	chr2	+	25227840	25233733	protein C9orf140 homolog	2.56416	3.49594	3.4496	3.1699	12.1802	9.92171	11.0703	11.0574
2010320M18Rik	chr8	+	73300760	73301505	Mus musculus adult male small intestine cDNA, RIKEN full-length enriched library, clone:2010320M18 product:unclassifiable, full insert sequence.	13.2187	11.0705	14.0037	12.7643	15.5612	12.4139	14.7154	14.2302
2010321M09Rik	chr9	+	64808638	64834781	hypothetical protein LOC69882	13.2629	17.6142	15.8928	15.5899	18.5087	19.6553	20.2956	19.4866
2200002D01Rik	chr7	-	30032539	30033486	HAI-2 related small protein	102.345	66.2884	92.2767	86.9701	49.0676	49.0913	48.7364	48.9651
2200002J24Rik	chr7	+	31483944	31485553	hypothetical protein LOC69147	0	0	0	0	0.0433459	0	0	0.0144486
2200002K05Rik	chr9	+	15043488	15063857	hypothetical protein LOC69137 precursor	0	0	0	0	0	0	0	0
2210009G21Rik	chr2	+	136716953	136895514	hypothetical protein LOC74243	3.27151	4.0786	3.3264	3.55883	6.06843	5.31352	4.27513	5.21903
2210010C04Rik	chr6	-	40980266	40985508	trypsinogen 7	0.0442096	0.134459	0	0.0595563	0.173384	0.141067	0	0.104817
2210010C17Rik	chr7	-	20522653	20536092	hypothetical protein LOC70080	0.486305	0.0896395	0.205333	0.260426	0.21673	0.282134	0.135004	0.211289
2210012G02Rik	chr4	-	106806766	106850971	Mus musculus adult male stomach cDNA, RIKEN full-length enriched library, clone:2210010B22 product:CDNA FLJ32112 FIS, CLONE OCBBF2001586, WEAKLY SIMILAR TO TRANSCRIPTION ELONGATION FACTOR S-II homolog [Homo sapiens], full insert sequence.	35.9424	29.1777	33.5514	32.8905	21.3696	20.5488	20.9256	20.948
2210013O21Rik	chrX	+	150158096	150175839	Mus musculus adult male stomach cDNA, RIKEN full-length enriched library, clone:2210013O21 product:unclassifiable, full insert sequence.	41.5128	35.4076	35.2352	37.3852	41.7421	39.1226	41.9412	40.9353
2210015D19Rik	chr11	+	5662152	5684713	Mus musculus adult female placenta cDNA, RIKEN full-length enriched library, clone:1600028I17 product:unclassifiable, full insert sequence.	27.5426	20.1689	23.6955	23.8023	30.6889	27.0378	30.5559	29.4276
2210016F16Rik	chr13	-	58481406	58486586	hypothetical protein LOC70153	6.27776	7.79864	8.50079	7.52573	11.7901	11.2383	8.59525	10.5412
2210016L21Rik	chr5	+	115392210	115398549	hypothetical protein LOC72357	32.3172	30.2085	27.8021	30.1093	36.5406	34.7025	36.5411	35.9281
2210018M11Rik	chr7	-	105739115	105805079	protein EMSY	12.1134	19.6759	18.6032	16.7975	28.8251	29.53	23.9407	27.4319
2210020M01Rik	chr11	+	115761452	115767583	hypothetical protein LOC66528	13.8818	11.8772	13.1413	12.9668	1.17034	1.22258	1.44004	1.27765
2210021J22Rik	chr15	-	85637401	85642127	hypothetical protein LOC72355	24.8458	22.2306	22.3403	23.1389	12.527	11.4735	14.9404	12.9803
2210023G05Rik	chr8	+	107485617	107492410	SubName: Full=Putative uncharacterized protein;	0.663144	1.21013	0.821333	0.898203	0.130038	0.282134	0.0450013	0.152391
2210403K04Rik	chr11	+	75275040	75280192	Mus musculus adult male stomach cDNA, RIKEN full-length enriched library, clone:2210403K04 product:unclassifiable, full insert sequence.	35.6771	40.1585	46.3642	40.7333	17.9452	17.5393	19.6206	18.3684
2210404J11Rik	chr17	+	15115827	15211957	Mus musculus 10, 11 days embryo whole body cDNA, RIKEN full-length enriched library, clone:2810481G13 product:t-complex-associated testis expressed 3, full insert sequence.	55.4388	51.9909	60.2037	55.8778	27.6114	25.0629	25.6508	26.1083
2210404O07Rik	chr10	+	80855808	80857824	transmembrane protein C19orf77 homolog	0.265257	0	0.205333	0.156864	0.173384	0.235112	0.0900027	0.166166
2210407C18Rik	chr11	-	58421707	58426994	hypothetical protein LOC78354	0	0	0	0	0	0	0	0
2210408I21Rik	chr13	+	77274796	77752940	hypothetical protein LOC72371	3.49256	3.8545	3.90133	3.74946	2.42737	1.97494	2.29507	2.23246
2210409E12Rikchr11-	chr11	-	88825980	88828231	SubName: Full=Putative uncharacterized protein;	0.221048	0.179279	0.205333	0.201887	0.303422	0.376179	0.630019	0.43654
2210409E12Rikchr11+	chr11	+	88833951	88834328	Mus musculus RIKEN cDNA 2210409E12 gene (2210409E12Rik), non-coding RNA.	0.0442096	0.0448198	0.0410666	0.0433653	0	0.0470223	0	0.0156741
2210411K11Rik	chr7	-	4736386	4741162	hypothetical protein LOC664968	0.795772	1.03085	0.985599	0.937409	2.42737	2.35112	2.52007	2.43285
2210415F13Rik	chr11	+	58192533	58204043	RIKEN cDNA 2210415F13 precursor	0	0	0	0	0	0	0	0
2210417A02Rik	chr5	+	149553415	149554715	Mus musculus adult male stomach cDNA, RIKEN full-length enriched library, clone:2210417A02 product:unclassifiable, full insert sequence.	0	0	0	0	0	0	0	0
2210418O10Rik	chr2	-	175454408	175468155	SubName: Full=MCG113398	1.14945	0.627477	1.39627	1.05773	1.56045	1.31663	1.03503	1.30404
2300002M23Rik	chr17	+	35704429	35705890	STG protein precursor	0	0	0	0	0	0	0	0
2300003K06Rik	chr11	-	99698461	99699380	hypothetical protein LOC666021	0	0	0	0	0	0	0	0
2300005B03Rik	chr15	-	74573268	74577117	secreted Ly-6/uPAR-related protein 2 precursor	0	0.0448198	0	0.0149399	0.0433459	0.0940447	0	0.0457969
2300009A05Rik	chr9	-	63242253	63247051	hypothetical protein LOC69478	10.2566	8.42611	10.7184	9.80038	10.7498	9.12233	7.56022	9.14412
2310001A20Rik	chr2	-	150408816	150434259	adipocyte plasma membrane-associated protein	14.9428	17.0763	17.6587	16.5593	18.8555	19.3732	16.7855	18.3381
2310001K24Rik	chr2	+	163298280	163298739	Mus musculus adult male tongue cDNA, RIKEN full-length enriched library, clone:2310001K24 product:hypothetical protein, full insert sequence.	42.5296	35.049	31.2517	36.2768	13.2639	14.4829	15.9755	14.5741
2310002J15Rik	chr2	-	25094338	25095417	hypothetical protein LOC67859	0	0	0	0	0	0.0940447	0	0.0313482
2310002L09Rik	chr4	-	73585274	73596750	hypothetical protein LOC71886	4.50938	6.40922	6.81706	5.91189	0	0	0	0
2310002L13Rik	chr18	-	70400082	70404238	hypothetical protein LOC75577	2.16627	3.45112	3.5728	3.0634	25.7475	20.2196	17.3705	21.1125
2310003C23Rik	chr2	+	180444971	180453222	protein C20orf11 homolog	28.0289	33.3011	27.5968	29.6422	30.2121	28.5426	29.4309	29.3952
2310003F16Rik	chr2	+	121282823	121284176	huntingtin-interacting protein K	612.037	525.781	546.433	561.417	485.561	457.339	517.29	486.73
2310003H01Rik	chr11	-	120230875	120240060	Fanconi anemia-associated protein of 100 kDa	6.76406	11.1153	11.2933	9.72423	16.2547	17.1632	14.3104	15.9094
2310003L22Rik	chr2	+	139996381	140030988	probable methyltransferase C20orf7 homolog	23.1216	20.8412	22.6277	22.1968	24.4471	24.3576	23.6707	24.1585
2310004I24Rik	chr11	-	66851381	66866120	manganese-dependent ADP-ribose/CDP-alcohol	14.2797	12.8184	14.0859	13.728	12.3102	13.7775	12.3304	12.8061
2310004N24Rik	chr11	+	116060168	116076632	CST complex subunit TEN1	43.1043	32.4943	34.7424	36.7803	25.6175	29.6241	31.5009	28.9142
2310005E10Rik	chr6	+	34334246	34346949	Mus musculus adult male pituitary gland cDNA, RIKEN full-length enriched library, clone:5330423M05 product:ALDOSE REDUCTASE (FRAGMENT) homolog [Pan troglodytes], full insert sequence.	29.0899	23.0374	23.1616	25.0963	17.3817	19.3262	20.9706	19.2262
2310005G13Rik	chr16	-	57037079	57071465	hypothetical protein LOC69457	0	0	0	0	0	0	0	0
2310005N01Rik	chr4	+	124762390	124787313	Mus musculus adult male tongue cDNA, RIKEN full-length enriched library, clone:2310005N01 product:hypothetical protein, full insert sequence.	6.98511	7.88828	7.18666	7.35335	15.7346	16.6459	19.8456	17.4087
2310007B03Rik	chr1	-	95047931	95057525	hypothetical protein LOC71874	0.0442096	0	0.0410666	0.0284254	0.0866919	0	0.0450013	0.0438977
2310007F21Rik	chr9	+	63464492	63467038	Mus musculus 8 days embryo whole body cDNA, RIKEN full-length enriched library, clone:5730489J12 product:P34 homolog [Rattus norvegicus], full insert sequence.	20.7343	15.5525	18.0283	18.105	14.3042	15.0942	13.9054	14.4346
2310007L24Rik	chr11	+	106226787	106238428	hypothetical protein LOC75573	20.5575	11.2049	12.8539	14.8721	0.0866919	0	0.0900027	0.0588982
2310008H04Rik	chr16	-	15889319	16146926	hypothetical protein LOC224008	15.7828	12.4599	13.4288	13.8905	13.4806	17.9155	16.2005	15.8655
2310008H09Rik	chr7	-	125985731	125999512	protein C16orf88 homolog	42.8833	49.8844	46.9392	46.5689	76.6356	74.4364	70.7421	73.938
2310009B15Rik	chr1	-	140748555	140753431	Mus musculus adult male tongue cDNA, RIKEN full-length enriched library, clone:2310009B15 product:unclassifiable, full insert sequence.	28.5594	25.5473	30.3072	28.1379	31.0357	26.5206	31.2759	29.6107
2310010M20Rik	chr16	+	32271694	32274865	hypothetical protein LOC69576	0	0.0448198	0	0.0149399	0	0	0	0
2310011J03Rik	chr10	-	79780999	79783293	hypothetical protein LOC66374	35.5003	35.5421	34.7013	35.2479	50.4547	48.0568	56.6567	51.7227
2310014H01Rik	chr17	+	36002539	36012541	phostensin	106.412	106.402	90.3055	101.04	123.623	135.283	145.534	134.813
2310014L17Rik	chr7	+	13512764	13516421	hypothetical protein LOC381845	0.221048	0.224099	0.533866	0.326338	0.823573	0.79938	0.810024	0.810992
2310015A10Rik	chr12	-	81221532	81233831	Mus musculus adult male tongue cDNA, RIKEN full-length enriched library, clone:2310015A10 product:unclassifiable, full insert sequence.	6.32197	6.72296	6.98133	6.67542	2.55741	2.86836	2.88009	2.76862
2310016C08Rik	chr6	+	29222487	29225449	hypoxia-inducible gene 2 protein	11.2734	6.27477	6.36533	7.97118	4.63802	5.17246	5.13015	4.98021
2310016M24Rik	chr15	+	99556048	99558567	hypothetical protein LOC66379	323.084	254.128	294.982	290.731	195.013	179.108	197.556	190.559
2310021H06Rik	chr2	+	153988342	153994182	Mus musculus adult male tongue cDNA, RIKEN full-length enriched library, clone:2310013P13 product:weakly similar to PROTEIN PLUNC PRECURSOR (PALATE LUNG AND NASAL EPITHELIUM CLONE PROTEIN) [Mus musculus], full insert sequence.	0	0	0	0	0	0	0	0
2310021P13Rik	chr14	+	21526773	21542840	hypothetical protein LOC268721	75.8194	105.416	90.3055	90.5137	118.985	125.032	121.324	121.78
2310022A10Rik	chr7	+	28338313	28367117	hypothetical protein LOC66367	42.8391	46.8366	44.1877	44.6211	20.7627	24.8278	24.7957	23.4621
2310022B05Rik	chr8	-	127159655	127187269	hypothetical protein LOC69551	124.494	156.959	136.916	139.456	76.5056	70.2044	65.2069	70.639
2310022K01Rik	chr7	-	31438726	31450013	Mus musculus adult male tongue cDNA, RIKEN full-length enriched library, clone:2310022K01 product:hypothetical Leucine-rich region containing protein, full insert sequence.	1.94522	2.42027	1.76587	2.04378	5.67832	6.53611	5.89517	6.03653
2310028H24Rik	chr4	-	41465961	41516560	hypothetical protein LOC71901	5.43778	6.22995	4.0656	5.24444	2.55741	3.1505	3.3751	3.02767
2310028O11Rik	chr4	-	138657728	138687028	Mus musculus 18-day embryo whole body cDNA, RIKEN full-length enriched library, clone:1190003D03 product:unclassifiable, full insert sequence.	209.111	176.59	204.101	196.601	199.045	185.879	224.377	203.1
2310030G06Rik	chr9	-	50547795	50554626	hypothetical protein LOC66952	2.12206	2.46509	2.62826	2.40514	1.86388	2.16303	2.25007	2.09232
2310030N02Rik	chr4	-	10978194	11003351	hypothetical protein LOC76947 precursor	3.09467	2.33063	3.2032	2.87617	3.85779	2.77432	2.79008	3.14073
2310033E01Rik	chr7	-	25326676	25331024	hypothetical protein LOC641361 precursor	0.221048	0.0448198	0.0410666	0.102311	0.0866919	0.188089	0.360011	0.211597
2310033P09Rik	chr11	+	59021862	59024236	multiple myeloma tumor-associated protein 2	8.44403	9.14323	7.30986	8.29904	17.295	13.5895	16.3805	15.755
2310034C09Rik	chr16	+	88759091	88760034	RIKEN cDNA 2310034C09	0	0	0	0	0	0	0	0
2310035C23Rik	chr1	+	107560437	107651708	hypothetical protein LOC227446	21.8395	28.102	26.2826	25.4081	27.8281	30.4705	28.2158	28.8381
2310035K24Rik	chr2	+	131036175	131039250	SubName: Full=Novel protein (2310035K24Rik);	12.5555	13.2218	14.1269	13.3014	11.0099	11.4735	11.9254	11.4696
2310036O22Rik	chr8	+	87550731	87554185	hypothetical protein LOC68544	204.602	175.38	176.669	185.55	232.118	288.388	278.783	266.43
2310037I24Rik	chr15	-	98349531	98364695	hypothetical protein LOC69612	112.779	127.96	116.342	119.027	116.037	129.688	120.874	122.199
2310039D24Rik	chr8	-	95875740	95887575	SubName: Full=Putative uncharacterized protein ENSMUSP00000121729;	0	0	0	0	0	0	0	0
2310039H08Rik	chr17	+	46909583	46910356	hypothetical protein LOC67101	44.8727	36.3936	40.6149	40.6271	44.9931	42.179	45.0913	44.0878
2310042D19Rik	chr4	+	155590035	155595416	hypothetical protein LOC74183	0.530515	1.16531	0.533866	0.743232	0.0866919	0.0470223	0.0450013	0.0595719
2310042E22Rik	chr16	-	21152731	21154017	hypothetical protein LOC66561	0	0	0	0	0	0	0	0
2310043J07Rik	chr5	+	136533136	136540194	uroplakin-3b-like protein	0	0	0	0	0.173384	0.0940447	0.0450013	0.104143
2310044G17Rik	chr12	+	88288292	88306314	hypothetical protein LOC217732	26.1279	33.6596	30.2661	30.0179	14.3475	14.2007	14.4454	14.3312
2310044H10Rik	chr7	-	51745307	51751883	RIKEN cDNA 2310044H10	55.3946	60.5067	53.8384	56.5799	71.3474	66.5366	69.167	69.017
2310045N01Rik	chr8	+	72663611	72671159	Mus musculus adult male tongue cDNA, RIKEN full-length enriched library, clone:2310045N01 product:hypothetical protein, full insert sequence.	35.6329	30.6567	29.8965	32.062	45.3832	45.7998	54.0466	48.4099
2310046A06Rik	chr9	-	76949890	77195677	hypothetical protein LOC69642	8.84191	10.1741	12.5253	10.5138	0.0433459	0	0.0450013	0.0294491
2310046K01Rik	chr2	+	151822246	151834994	riboflavin transporter 2	0.132629	0	0.0410666	0.0578985	0.21673	0.0470223	0.405012	0.222921
2310046O06Rik	chr9	+	57385334	57390994	hypothetical protein LOC78323	22.8563	21.7376	20.4923	21.6954	19.9391	23.135	24.1207	22.3983
2310047B19Rik	chr9	+	21760196	21762714	hypothetical protein LOC66962	4.33254	4.57161	3.36746	4.09054	5.98174	5.6897	5.98518	5.88554
2310047M10Rik	chr11	+	68873276	68875078	hypothetical protein LOC71923	24.05	23.4407	24.0651	23.8519	16.5148	14.8591	15.7055	15.6931
2310050B05Rik	chr10	+	80657435	80671115	Mus musculus adult male tongue cDNA, RIKEN full-length enriched library, clone:2310050B05 product:unclassifiable, full insert sequence.	11.6713	8.02274	10.7595	10.1512	0.0866919	0.0940447	0.225007	0.135248
2310050C09Rik	chr3	-	92672280	92674127	hypothetical protein LOC66533	0.0884191	0	0.0821333	0.0568508	0	0.0470223	0	0.0156741
2310057J16Rik	chr8	+	3587449	3609075	calmodulin-regulated spectrin-associated protein	0	0.179279	0.0821333	0.0871374	0.303422	0.470223	0.405012	0.392886
2310057J18Rik	chr10	-	28692093	28706112	hypothetical protein LOC67719 precursor	0	0	0	0	0	0	0	0
2310057M21Rik	chr7	-	138486231	138506212	hypothetical protein LOC68277	9.28401	9.72589	10.0203	9.67672	9.66615	9.96874	9.67529	9.77006
2310057N15Rik	chr16	-	88773425	88774451	hypothetical protein LOC69696	0	0	0	0	0	0	0	0
2310061C15Rik	chr8	-	119412584	119445336	Mus musculus adult male kidney cDNA, RIKEN full-length enriched library, clone:0610009N21 product:similar to DC13 [Homo sapiens], full insert sequence.	23.0332	17.3004	23.408	21.2472	41.5688	35.737	40.0512	39.119
2310061F22Rik	chr8	+	125000042	125006992	Mus musculus 11 days embryo whole body cDNA, RIKEN full-length enriched library, clone:2700055L20 product:hypothetical Adenine nucleotide alpha hydrolases structure containing protein, full insert sequence.	51.4599	53.1114	54.4954	53.0223	62.5482	55.0161	59.7168	59.0937
2310061I04Rik	chr17	-	36029621	36034323	hypothetical protein LOC69662	98.5873	90.6704	79.2997	89.5191	58.2136	76.9756	69.5721	68.2537
2310061J03Rik	chr16	-	55973380	55974730	RecName: Full=Putative uncharacterized protein LOC100009676 homolog;	9.37243	7.52972	7.0224	7.97485	4.29125	7.75869	5.08515	5.7117
2310061N02Rik	chr16	-	88707415	88708207	hypothetical protein LOC69661	0	0	0	0	0	0	0	0
2310067B10Rik	chr11	+	115626746	115660347	hypothetical protein LOC71947	39.8328	52.1254	45.2965	45.7516	49.4577	49.6556	49.5465	49.5533
2310068J16Rik	chr15	-	99802597	99803718	SubName: Full=MCG147116; SubName: Full=Putative uncharacterized protein;	24.4037	15.5525	19.6299	19.862	24.5338	24.8278	28.4858	25.9491
2310079F23Rik	chr5	-	35898857	35917719	SubName: Full=Putative uncharacterized protein;	4.50938	4.79571	5.544	4.9497	7.41216	8.55807	6.7052	7.55847
2310079G19Rik	chr16	-	88627032	88627911	hypothetical protein LOC69699	0	0	0	0	0	0	0	0
2400001E08Rik	chr7	+	109054350	109060417	ragulator complex protein PDRO	94.2548	94.3456	84.7615	91.1206	105.114	87.5556	107.373	100.014
2400003C14Rik	chr8	-	112195220	112217194	SubName: Full=2400003C14Rik protein; SubName: Full=Putative uncharacterized protein;	45.0938	49.1673	47.0213	47.0941	65.7558	66.3485	62.5969	64.9004
2410001C21Rik	chr2	+	172266077	172295399	SubName: Full=Putative uncharacterized protein;	45.978	39.2621	41.4362	42.2254	48.1573	46.0819	49.9065	48.0486
2410002F23Rik	chr7	+	51502091	51507689	hypothetical protein LOC668661	20.5575	27.3849	23.2848	23.7424	26.1376	27.1319	30.5559	27.9418
2410002I01Rik	chr11	-	119951835	119960045	SubName: Full=Novel protein;	6.89669	8.96395	10.1845	8.68172	6.67528	7.24144	8.23524	7.38399
2410002O22Rik	chr13	-	104932232	104968546	hypothetical protein LOC66975	38.5507	47.0607	41.0256	42.2124	38.7946	38.1821	37.8911	38.2893
2410003K15Rik	chr6	+	49023793	49034716	hypothetical protein LOC75593	21.4859	21.5583	21.7653	21.6032	15.4745	17.3512	17.3255	16.7171
2410004A20Rik	chr9	+	72950204	72952250	hypothetical protein LOC66991	0	0	0	0	0	0	0	0
2410004B18Rik	chr3	+	145600995	145607790	hypothetical protein LOC66421	18.7449	17.8383	17.248	17.9437	31.7292	25.251	30.8259	29.2687
2410004P03Rik	chr12	-	17011763	17018533	hypothetical protein LOC73667	0	0.0448198	0	0.0149399	0.0433459	0	0.0450013	0.0294491
2410006H16Rik	chr11	+	62416378	62418308	Mus musculus ES cells cDNA, RIKEN full-length enriched library, clone:2410006H16 product:unclassifiable, full insert sequence.	523.574	322.344	453.91	433.276	216.686	165.613	200.931	194.41
2410012M07Rik	chr9	+	98765185	98766999	proline-rich protein 23	0	0	0	0	0	0	0	0
2410015M20Rik	chr17	-	56746874	56749194	protein QIL1	266.318	164.892	247.468	226.226	151.451	132.556	153.86	145.955
2410016O06Rik	chr12	+	85291557	85293903	lysine-specific demethylase NO66	5.87987	6.99188	6.2832	6.38498	7.75892	5.54864	7.56022	6.95593
2410017I17Rik	chr17	+	36281962	36299319	SubName: Full=Putative uncharacterized protein;	0.0442096	0	0.0410666	0.0284254	0.0433459	0	0.0450013	0.0294491
2410017P07Rik	chr10	-	41464545	41529469	Mus musculus clone IMAGE:1400459 mRNA sequence.	6.49881	4.48198	6.2832	5.75466	9.57945	8.93424	7.87523	8.79631
2410018L13Rik	chr12	+	22990696	23046943	Mus musculus ES cells cDNA, RIKEN full-length enriched library, clone:2410018L13 product:weakly similar to HIPPOCALCIN-LIKE 1 [Mus musculus], full insert sequence.	0.353677	0.358558	0.1232	0.278478	0.433459	0.517246	0.135004	0.361903
2410022L05Rik	chr8	-	13884787	13890271	cooperator of PRMT5	14.1471	9.63625	12.4021	12.0618	15.041	14.0127	16.3805	15.1447
2410022M11Rik	chr14	+	57430825	57432736	SubName: Full=Putative uncharacterized protein; Flags: Fragment;	2.82941	1.92725	2.29973	2.35213	2.86083	3.94988	3.91512	3.57527
2410025L10Rik	chr5	-	110807056	110816146	Mus musculus adult male medulla oblongata cDNA, RIKEN full-length enriched library, clone:6330513N08 product:hypothetical protein, full insert sequence.	2.51995	4.21306	4.14773	3.62691	2.55741	3.47965	3.10509	3.04739
2410042D21Rik	chr2	+	112219367	112254394	hypothetical protein LOC72425	44.3864	31.8668	39.0544	38.4359	31.8593	41.1916	33.346	35.4656
2410066E13Rik	chr6	+	54631765	54650400	hypothetical protein LOC68235	3.62519	4.66125	3.53173	3.93939	5.59163	5.45459	4.95015	5.33212
2410075B13Rik	chr15	-	75810301	75812715	coiled-coil domain containing 121-like	2.03364	2.06171	1.9712	2.02218	3.38098	3.33859	3.3301	3.34989
2410076I21Rik	chr9	-	58500662	58589366	hypothetical protein LOC73673	0.132629	0.179279	0.616	0.309302	0.433459	0.705335	0.540016	0.559604
2410089E03Rik	chr15	+	8119105	8221158	Mus musculus 10 days neonate skin cDNA, RIKEN full-length enriched library, clone:4732468D17 product:hypothetical protein, full insert sequence.	18.9217	28.595	27.4325	24.9831	57.4767	62.0225	51.5715	57.0236
2410091C18Rik	chr17	+	79336474	79347392	protein midA homolog, mitochondrial precursor	87.6234	40.0689	63.1194	63.6039	28.4783	66.9598	47.0714	47.5032
2410127L17Rik	chr19	+	18745269	18779282	Mus musculus ES cells cDNA, RIKEN full-length enriched library, clone:2410127L17 product:hypothetical S-adenosyl-L-methionine-dependent methyltransferases structure containing protein, full insert sequence.	5.03989	6.31959	7.55626	6.30525	6.67528	5.03139	4.41013	5.37227
2410129H14Rik	chr14	-	99433762	99445312	Mus musculus ES cells cDNA, RIKEN full-length enriched library, clone:2410129H14 product:unclassifiable, full insert sequence.	29.6204	30.0292	33.2229	30.9575	30.949	27.461	28.3958	28.9353
2410131K14Rik	chr5	+	118695235	118713123	hypothetical protein LOC76792 precursor	18.2586	13.9838	17.4533	16.5652	13.8274	14.3888	15.3005	14.5055
2410137F16Rik	chr5	+	116888730	116915496	Mus musculus ES cells cDNA, RIKEN full-length enriched library, clone:2410137F16 product:unclassifiable, full insert sequence.	58.8429	38.9484	54.2901	50.6938	0.346768	0.376179	0.495015	0.405987
2410137M14Rik	chr17	-	37114645	37118182	hypothetical protein LOC76797	0	0	0	0	0	0	0	0
2500003M10Rik	chr3	-	90302879	90313365	Friend of PRMT1 protein	73.6531	82.558	87.3487	81.1866	97.1383	92.587	97.1129	95.6127
2510002D24Rik	chr16	+	18836672	18840206	hypothetical protein LOC72307	1.3705	1.21013	1.43733	1.33932	0.823573	0.705335	1.26004	0.929648
2510003E04Rik	chr10	-	62001373	62041205	KIF1-binding protein	24.89	27.4745	30.1018	27.4888	33.8965	31.0347	28.4408	31.124
2510006D16Rik	chr4	+	129277950	129285123	hypothetical protein LOC76799	139.349	92.8217	122.009	118.06	103.38	133.214	109.263	115.286
2510009E07Rik	chr16	-	21649117	21694738	hypothetical protein LOC72190	12.9976	16.4488	16.7552	15.4006	16.4281	16.834	13.5004	15.5875
2510012J08Rik	chr10	+	80783847	80788996	hypothetical protein LOC70312	26.5257	28.3709	22.3813	25.7593	47.7239	47.6807	46.1714	47.192
2510039O18Rik	chr4	+	147315003	147321423	hypothetical protein LOC77034 precursor	36.075	45.4024	40.697	40.7248	40.4851	36.3483	33.256	36.6965
2510049J12Rik	chr6	-	115533564	115542594	hypothetical protein LOC70291	0.132629	0.179279	0.164267	0.158725	0	0.0470223	0	0.0156741
2610001J05Rik	chr6	-	13819073	13821483	Mus musculus adult male kidney cDNA, RIKEN full-length enriched library, clone:0610037B04 product:hypothetical protein, full insert sequence.	21.3974	23.2615	25.9541	23.5377	34.7201	33.1037	28.4408	32.0882
2610002D18Rik	chr4	+	134066913	134079837	hypothetical protein LOC69885	2.34311	1.70315	1.9712	2.00582	19.0289	21.3481	21.1956	20.5242
2610002I17Rik	chr9	+	110207695	110224606	transmembrane protein 103	4.64201	5.01981	4.35306	4.67163	9.79618	7.1474	9.13527	8.69295
2610002J02Rik	chr4	+	154624074	154630796	hypothetical protein LOC67513	36.3845	27.8331	28.7877	31.0018	28.2616	30.7996	35.101	31.3874
2610002M06Rik	chrX	-	104978090	105011673	charged multivesicular body protein 1b-2	9.10717	8.73985	8.66506	8.83736	13.9574	14.1067	14.5804	14.2148
2610008E11Rik	chr10	-	78527118	78560345	hypothetical protein LOC72128	4.06728	6.05067	6.44746	5.5218	6.63193	7.66464	9.22527	7.84061
2610015P09Rik	chr16	+	43890014	43964427	hypothetical protein LOC212153	3.58098	4.16824	3.77813	3.84245	5.15817	3.71476	3.60011	4.15768
2610017I09Rik	chr1	-	42705044	42751670	Mus musculus 10 days embryo whole body cDNA, RIKEN full-length enriched library, clone:2610017I09 product:hypothetical protein, full insert sequence.	0	0	0	0	0	0	0	0
2610018G03Rik	chrX	+	48194612	48245027	SubName: Full=Novel protein containing a protein kinase domain; SubName: Full=Putative uncharacterized protein; SubName: Full=RIKEN cDNA 2610018G03 gene;	0	0	0	0	0.0433459	0.0470223	0	0.0301228
2610019F03Rik	chr8	-	13952007	13974777	hypothetical protein LOC72148	0	0	0	0	0.0433459	0	0	0.0144486
2610020H08Rik	chr7	+	126937643	126992455	exonuclease NEF-sp	2.12206	1.92725	3.08	2.37644	2.94752	2.77432	2.83508	2.85231
2610021K21Rik	chr12	-	100931256	101121652	EF-hand domain-containing protein C14orf143	2.82941	2.68919	3.77813	3.09891	9.49276	9.16936	9.54028	9.4008
2610024G14Rik	chr5	-	77723193	77739111	mitochondrial nitric oxide synthase	7.8693	9.68107	8.37759	8.64266	12.0068	11.7086	11.0703	11.5952
2610027L16Rik	chr14	+	56364529	56374471	pumilio domain-containing protein C14orf21	15.9597	19.6311	21.2725	18.9544	25.3574	24.9218	20.1606	23.4799
2610028E06Rik	chr4	-	125565094	125599554	Mus musculus 10 days embryo whole body cDNA, RIKEN full-length enriched library, clone:2610028E06 product:unclassifiable, full insert sequence.	0	0	0	0	0	0	0	0
2610028H24Rik	chr10	+	75911825	75923963	hypothetical protein LOC76964	0.574724	0.448198	0.287466	0.436796	0.0866919	0.235112	0.180005	0.16727
2610029G23Rik	chrX	+	102275113	102312094	hypothetical protein LOC67683	22.9006	20.0344	20.4512	21.1287	45.8167	38.6994	43.0213	42.5124
2610029I01Rik	chr4	-	21684528	21694358	hypothetical protein LOC77032	15.6944	12.9081	15.9339	14.8454	16.8182	15.3763	15.5255	15.9067
2610034B18Rik	chr7	-	87070244	87080150	hypothetical protein LOC70420	15.5618	13.5356	12.7307	13.9427	39.2714	48.5271	49.0515	45.6166
2610034M16Rik	chr17	-	59018230	59130798	hypothetical protein LOC69239	0	0	0	0	0	0	0	0
2610035D17Rik	chr11	-	112905219	113063152	Mus musculus 10 days embryo whole body cDNA, RIKEN full-length enriched library, clone:2610035D17 product:unclassifiable, full insert sequence.	0.265257	0.537837	0.287466	0.36352	0.520151	0.470223	0.405012	0.465129
2610039C10Rik	chr16	-	90719556	90727616	protein Mis18-alpha	2.25469	2.64437	2.25867	2.38591	10.5764	9.45149	10.8453	10.2911
2610042L04Rik	chr14	+	3518337	4306876	Mus musculus 11 days embryo whole body cDNA, RIKEN full-length enriched library, clone:2700090N02 product:hypothetical protein, full insert sequence.	0.0442096	0.0896395	0	0.0446164	0.0433459	0.0940447	0.135004	0.0907982
2610044O15Rik	chr17	-	95159283	95234139	Mus musculus 10 days embryo whole body cDNA, RIKEN full-length enriched library, clone:2610044O15 product:unclassifiable, full insert sequence.	3.89044	3.4063	4.0656	3.78745	3.38098	4.04392	4.09512	3.84001
2610100L16Rik	chr3	+	17689920	17700071	Mus musculus 10 days embryo whole body cDNA, RIKEN full-length enriched library, clone:2610100L16 product:hypothetical protein, full insert sequence.	0	0	0	0	0	0	0	0
2610101N10Rik	chr9	-	95357312	95412415	Mus musculus adult male testis cDNA, RIKEN full-length enriched library, clone:4931431N04 product:hypothetical Serine-rich region/RNA-binding region RNP-1 (RNA recognition motif)/Glutamic acid-rich region/SWAP / SURP containing protein, full insert sequence.	16.7554	20.886	23.2027	20.2814	40.8752	38.2762	30.4659	36.5391
2610109H07Rik	chr4	-	147472545	147504807	draxin precursor	0.0442096	0.134459	0	0.0595563	0.346768	0.329156	0.495015	0.390313
2610110G12Rik	chr17	-	36034540	36041280	Mus musculus adult male kidney cDNA, RIKEN full-length enriched library, clone:0610011P08 product:0610011P08RIK PROTEIN, full insert sequence.	4.11149	5.15427	5.87253	5.0461	5.15817	5.31352	5.31016	5.26062
2610203C20Rik	chr9	+	41389421	41400910	Mus musculus 10 days embryo whole body cDNA, RIKEN full-length enriched library, clone:2610203C20 product:unclassifiable, full insert sequence.	4.81884	6.5885	10.7184	7.37525	7.02204	6.25397	5.62517	6.30039
2610203C22Rik	chr1	-	9550913	9621173	Mus musculus adult male tongue cDNA, RIKEN full-length enriched library, clone:2310007M24 product:unclassifiable, full insert sequence.	0.884191	0.537837	0.780266	0.734098	0.390114	0.329156	0.630019	0.449763
2610204G22Rik	chr4	+	155135300	155137669	Mus musculus 10 days embryo whole body cDNA, RIKEN full-length enriched library, clone:2610204G22 product:RIKEN cDNA 2610204G22 gene, full insert sequence.	1.41471	1.25495	1.39627	1.35531	0.780227	0.61129	0.855025	0.748848
2610301B20Rik	chr4	+	10801644	10826570	hypothetical protein LOC67157	23.2542	26.9815	27.8842	26.04	18.0753	17.4453	18.4505	17.9904
2610301G19Rik	chr14	-	70537975	70553598	p30 DBC protein	37.9318	40.8308	42.7504	40.5043	60.5543	63.8563	64.6669	63.0258
2610305D13Rik	chr4	-	146986044	147016617	hypothetical protein LOC112422	0.221048	0.313738	0.574933	0.369906	0.346768	0.846402	0.270008	0.487726
2610306M01Rik	chr6	-	86798400	86799434	Mus musculus 10 days embryo whole body cDNA, RIKEN full-length enriched library, clone:2610306M01 product:unclassifiable, full insert sequence.	10.3008	8.78467	9.65066	9.57872	8.62584	9.63958	9.58528	9.28357
2610318N02Rik	chr16	-	17113490	17125199	hypothetical protein LOC70458	3.31572	3.22702	2.87466	3.13913	7.54219	5.92481	6.6152	6.69407
2610507B11Rik	chr11	+	78075255	78104127	hypothetical protein LOC72503 precursor	145.803	190.529	179.543	171.958	151.104	158.089	144.679	151.291
2610524H06Rik	chr5	-	115258204	115273477	SubName: Full=Putative uncharacterized protein 2610524H06Rik;	16.3133	12.3703	14.9483	14.5439	18.0753	17.6804	19.0356	18.2637
2610528E23Rik	chr16	-	57302112	57606980	hypothetical protein LOC66497	13.086	11.5187	12.1147	12.2398	16.168	13.9656	17.9105	16.0147
2610528J11Rik	chr4	+	118199879	118202822	hypothetical protein LOC66451	0	0	0	0	0	0	0	0
2700007P21Rik	chr2	-	106802685	106814554	hypothetical protein LOC212772	120.781	91.4771	125.007	112.422	111.616	107.587	117.678	112.294
2700023E23Rik	chr5	+	74489107	74490361	Mus musculus 11 days embryo whole body cDNA, RIKEN full-length enriched library, clone:2700023E23 product:unclassifiable, full insert sequence.	1.14945	0.986035	1.9712	1.36889	2.86083	3.00943	3.06009	2.97678
2700029M09Rik	chr8	+	63369247	63386369	hypothetical protein LOC72612	28.0289	18.3313	25.0917	23.8173	54.7459	54.9691	50.2665	53.3272
2700046A07Rik	chr18	-	62911327	62916001	Mus musculus 11 days embryo whole body cDNA, RIKEN full-length enriched library, clone:2700046A07 product:hypothetical protein, full insert sequence.	0	0	0	0	0	0	0	0
2700046G09Rik	chr19	+	32463705	32465674	Mus musculus 11 days embryo whole body cDNA, RIKEN full-length enriched library, clone:2700046G09 product:hypothetical protein, full insert sequence.	1.41471	1.47905	1.06773	1.3205	0.953611	0.893424	0.765023	0.870686
2700049A03Rik	chr12	+	72237834	72344290	Talpid3 protein	7.383	9.9948	10.3077	9.22851	13.2639	14.812	11.7453	13.2737
2700050L05Rik	chr7	+	140829357	140864700	erythroid differentiation-related factor 1	11.185	12.0117	10.7595	11.3187	8.88592	10.1568	8.86526	9.30267
2700060E02Rik	chr14	-	20630623	20643045	hypothetical protein LOC68045	191.074	146.785	175.478	171.112	182.79	142.713	176.54	167.348
2700062C07Rik	chr18	+	24629371	24636268	Mus musculus 10 days embryo whole body cDNA, RIKEN full-length enriched library, clone:2600016J05 product:weakly similar to PNAS-131 [Homo sapiens], full insert sequence.	13.9702	11.1601	13.8805	13.0036	23.1901	26.7557	26.5508	25.4989
2700078E11Rik	chr19	-	60600598	60656926	hypothetical protein LOC78832	40.8496	43.2062	46.2	43.4186	43.606	51.8656	42.3013	45.9243
2700078K21Rik	chr7	-	149194457	149246939	SubName: Full=Putative uncharacterized protein;	49.5147	36.9315	41.2309	42.559	24.2304	26.5676	22.2307	24.3429
2700081O15Rik	chr19	+	7492114	7500394	hypothetical protein LOC108899	19.4964	24.113	23.1616	22.257	38.0577	38.7464	36.1361	37.6467
2700086A05Rik	chr6	+	52125215	52163596	Mus musculus 11 days embryo whole body cDNA, RIKEN full-length enriched library, clone:2700086A05 product:unclassifiable, full insert sequence.	1.59154	1.47905	1.7248	1.59847	1.77718	3.10347	2.25007	2.37691
2700089E24Rik	chr6	+	133055256	133057764	hypothetical protein LOC381820	59.9482	52.0806	62.0106	58.0131	44.7764	50.9252	43.8313	46.511
2700094K13Rik	chr2	-	84509377	84510865	selenoprotein H	65.5186	45.268	63.6122	58.1329	179.929	167.964	181.985	176.626
2700097O09Rik	chr12	-	56146647	56181097	Mus musculus 11 days embryo whole body cDNA, RIKEN full-length enriched library, clone:2700097O09 product:hypothetical S-adenosyl-L-methionine-dependent methyltransferases structure containing protein, full insert sequence.	5.65883	3.98896	4.4352	4.69433	4.42129	4.09094	4.50013	4.33745
2700099C18Rik	chr17	+	95149439	95174469	Mus musculus 11 days embryo whole body cDNA, RIKEN full-length enriched library, clone:2700099C18 product:inferred: Mus musculus, Similar to highly expressed in cancer, rich in leucine heptad repeats, clone MGC:8311, mRNA, complete cds / putative {Mus musculus}, full insert sequence.	2.60836	2.50991	3.86026	2.99285	6.93535	6.1129	5.67017	6.23947
2810001G20Rik	chr11	+	63892985	63896761	Mus musculus adult male cerebellum cDNA, RIKEN full-length enriched library, clone:1500002G14 product:unclassifiable, full insert sequence.	4.50938	4.16824	4.22986	4.30249	5.54828	6.30099	6.21018	6.01982
2810002D19Rik	chr2	+	94246863	94251837	Mus musculus 10, 11 days embryo whole body cDNA, RIKEN full-length enriched library, clone:2810002D19 product:unclassifiable, full insert sequence.	10.3892	8.24683	9.69173	9.4426	8.10569	7.75869	8.19024	8.01821
2810002N01Rik	chr12	+	112951479	112993266	apoptogenic 1	70.7353	62.9718	61.1893	64.9655	36.6707	48.8562	47.5664	44.3644
2810004N23Rik	chr8	-	127363254	127386929	hypothetical protein LOC66523	60.8766	55.6661	57.6986	58.0804	45.7733	38.3702	44.2363	42.7933
2810006K23Rik	chr5	+	124778097	124791853	probable peptide chain release factor C12orf65	3.62519	4.25788	3.53173	3.80493	3.16425	3.33859	3.15009	3.21764
2810007J24Rik	chr7	-	14996034	15031936	Mus musculus 10, 11 days embryo whole body cDNA, RIKEN full-length enriched library, clone:2810007J24 product:inferred: hydroxysteroid sulfotransferase subunit {Macaca fascicularis}, full insert sequence.	0	0	0	0	0	0	0	0
2810008D09Rik	chr11	+	116938096	116940269	Mus musculus 10, 11 days embryo whole body cDNA, RIKEN full-length enriched library, clone:2810008D09 product:unclassifiable, full insert sequence.	14.6776	8.87431	14.2912	12.6144	8.19238	7.75869	8.91026	8.28711
2810008M24Rik	chr13	+	108834667	108839340	hypothetical protein LOC75616	13.926	15.1043	17.0016	15.344	18.1186	19.2321	15.4355	17.5954
2810021B07Rik	chr13	+	17787246	17790939	TTD non-photosensitive 1 protein homolog	20.9553	13.3115	20.4101	18.2256	13.784	15.5644	13.2754	14.2079
2810021J22Rik	chr11	+	58680741	58697840	hypothetical protein LOC69944	2.12206	3.58558	2.62826	2.77863	3.72775	4.56117	4.00512	4.09801
2810025M15Rik	chr1	+	159342482	159350367	SubName: Full=Putative uncharacterized protein; SubName: Full=RIKEN cDNA 2810025M15;	49.2053	48.6743	42.2576	46.7124	56.2197	47.3515	63.3619	55.6444
2810026P18Rik	chr9	-	88415890	88417725	Mus musculus 10, 11 days embryo whole body cDNA, RIKEN full-length enriched library, clone:2810026P18 product:unclassifiable, full insert sequence.	27.4984	26.1299	26.4058	26.678	21.2829	16.2697	18.0005	18.5177
2810030E01Rik	chr2	-	17965713	17970076	protein DLN-1	0.663144	0.672296	0.533866	0.623102	5.72166	4.27903	4.99515	4.99862
2810032G03Rik	chr12	+	5383307	5422938	SubName: Full=MCG53948; SubName: Full=Putative uncharacterized protein;	0	0	0.0821333	0.0273778	0	0	0	0
2810046L04Rik	chr3	+	53267738	53285677	hypothetical protein LOC212127	17.3744	21.2446	23.0795	20.5661	19.4623	20.1726	15.3005	18.3118
2810047C21Rik1	chr7	+	10034292	10041283	Mus musculus 10 days neonate skin cDNA, RIKEN full-length enriched library, clone:4732474B19 product:unclassifiable, full insert sequence.	1.01682	2.37545	1.76587	1.71938	2.08061	2.77432	2.20507	2.35333
2810055F11Rik	chr12	-	73174414	73186300	probable proline racemase	1.90101	1.70315	1.9712	1.85845	3.59771	3.9969	4.59014	4.06158
2810055G20Rik	chr16	+	77236561	77691644	Mus musculus 10, 11 days embryo whole body cDNA, RIKEN full-length enriched library, clone:2810055G20 product:unclassifiable, full insert sequence.	2.47574	1.92725	3.40853	2.60384	3.46768	3.52668	3.15009	3.38148
2810403A07Rik	chr3	+	88489715	88516855	nuclear ribonucleoprotein K homology domain	46.1106	48.1364	50.0192	48.0887	30.1688	42.085	37.0811	36.445
2810403D21Rik	chrX	+	106029816	106082235	Mus musculus 10 day old male pancreas cDNA, RIKEN full-length enriched library, clone:1810022M18 product:unclassifiable, full insert sequence.	0.751563	1.07567	0.780266	0.869168	0.866919	0.79938	1.03503	0.900443
2810405F15Rik	chr2	-	115900283	115901832	Mus musculus 10, 11 days embryo whole body cDNA, RIKEN full-length enriched library, clone:2810405F15 product:unclassifiable, full insert sequence.	0.0442096	0.0896395	0.1232	0.085683	0.563497	0.188089	0.135004	0.29553
2810405K02Rik	chr4	-	154270538	154273152	hypothetical protein LOC66469	7.25037	4.43716	5.33866	5.6754	0.346768	0.329156	0.270008	0.315311
2810407C02Rik	chr3	+	58380579	58397466	Mus musculus 10, 11 days embryo whole body cDNA, RIKEN full-length enriched library, clone:2810407C02 product:Selenoprotein T homolog [Homo sapiens], full insert sequence.	218.174	170.315	194.409	194.3	157.736	203.089	192.651	184.492
2810408A11Rik	chr11	-	69710859	69714488	SubName: Full=Putative uncharacterized protein;	4.55359	4.93017	4.96906	4.81761	4.59467	4.37308	4.99515	4.6543
2810408M09Rik	chr2	-	165315611	165318814	hypothetical protein LOC381406	9.6819	9.14323	9.11679	9.31397	9.75284	8.417	8.01024	8.72669
2810410L24Rik	chr11	-	120047963	120051170	Mus musculus 16 days embryo head cDNA, RIKEN full-length enriched library, clone:C130055D19 product:unclassifiable, full insert sequence.	11.9808	5.91621	8.33653	8.74451	6.80531	5.31352	6.8402	6.31968
2810417H13Rik	chr9	+	65738129	65751358	PCNA-associated factor	22.4585	17.9727	19.9173	20.1162	167.792	180.801	177.035	175.209
2810422J05Rik	chr8	-	73037294	73047079	hypothetical protein LOC75620	48.2326	42.2202	42.6682	44.3737	31.3825	33.1978	34.426	33.0021
2810422O20Rik	chr1	+	165925045	165927374	RIKEN cDNA 2810422O20	4.42096	4.0786	3.90133	4.13363	5.33155	8.36998	6.6152	6.77224
2810428I15Rik	chr8	-	73028194	73030638	hypothetical protein LOC66462	86.4297	74.356	84.5151	81.7669	96.6181	103.496	109.443	103.186
2810429I04Rik	chr13	+	3477505	3497843	Mus musculus 10, 11 days embryo whole body cDNA, RIKEN full-length enriched library, clone:2810429I04 product:unclassifiable, full insert sequence.	0	0	0	0	0	0	0	0
2810432D09Rik	chr4	-	41659064	41660549	alba-like protein C9orf23 homolog	33.8203	25.5024	29.2394	29.5207	36.4973	36.0191	37.4861	36.6675
2810432L12Rik	chr4	-	49597377	49610742	transmembrane protein C9orf125 homolog	3.66939	3.45112	3.12106	3.41386	0.21673	0.282134	0.405012	0.301292
2810433D01Rik	chr11	-	102480820	102485730	Mus musculus 10, 11 days embryo whole body cDNA, RIKEN full-length enriched library, clone:2810433D01 product:unclassifiable, full insert sequence.	0.663144	0.806756	0.616	0.6953	0.0866919	0.0470223	0.135004	0.0895727
2810433K01Rik	chr18	-	74354952	74367472	Mus musculus adult male testis cDNA, RIKEN full-length enriched library, clone:1700027O19 product:RIKEN cDNA 2810433K01 gene, full insert sequence.	5.39357	5.19909	5.62613	5.40626	24.7072	23.3701	24.1657	24.081
2810442I21Rik	chr11	-	16836725	16851096	Mus musculus 12 days embryo spinal ganglion cDNA, RIKEN full-length enriched library, clone:D130013D23 product:hypothetical protein, full insert sequence.	1.54734	0.851575	1.27307	1.22399	6.19847	6.72419	6.97521	6.63262
2810453I06Rik	chr5	+	144309573	144325393	STAT3-interacting protein as a repressor	18.8333	23.9337	23.6544	22.1405	11.7468	11.4264	10.6653	11.2795
2810454H06Rik	chr6	+	134847978	134850803	Mus musculus 10, 11 days embryo whole body cDNA, RIKEN full-length enriched library, clone:2810454H06 product:unclassifiable, full insert sequence.	2.16627	1.34459	2.05333	1.85473	5.59163	4.27903	4.36513	4.74526
2810459M11Rik	chr1	+	87942437	87952031	hypothetical protein LOC72792	0	0	0	0	0	0	0	0
2810474O19Rik	chr6	+	149257935	149284185	hypothetical protein LOC67246	54.422	61.4031	76.8357	64.2202	45.9467	48.339	35.191	43.1589
2900002K06Rik	chrX	+	7722552	7725089	Mus musculus adult male hippocampus cDNA, RIKEN full-length enriched library, clone:2900002K06 product:hypothetical protein, full insert sequence.	17.728	15.5525	14.1269	15.8025	26.8745	33.668	40.1412	33.5612
2900005J15Rik	chr5	+	24606792	24608825	Mus musculus adult male hippocampus cDNA, RIKEN full-length enriched library, clone:2900005J15 product:unclassifiable, full insert sequence.	0	0.0448198	0.0410666	0.0286288	0.303422	0.0940447	0.225007	0.207491
2900006K08Rik	chr12	+	85750017	85774730	hypothetical protein LOC72873	3.00625	1.88243	3.03893	2.64254	2.6441	1.50471	1.98006	2.04296
2900010J23Rik	chr2	-	32134335	32143588	DNA repair protein Swi5	479.099	346.412	426.806	417.439	618.677	683.94	718.806	673.808
2900010M23Rik	chr17	-	27259609	27270836	hypothetical protein LOC67267	479.188	280.303	426.765	395.418	191.936	247.102	242.827	227.288
2900011O08Rik	chr16	+	13986729	14101587	hypothetical protein LOC67254	0	0	0	0	0.0433459	0.0470223	0	0.0301228
2900024O10Rik	chr13	+	81850528	81892274	Mus musculus adult male corpora quadrigemina cDNA, RIKEN full-length enriched library, clone:B230336L16 product:hypothetical Metallo-beta-lactamase superfamily containing protein, full insert sequence.	2.21048	2.734	2.91573	2.62007	3.07756	3.76179	2.92509	3.25481
2900026A02Rik	chr5	-	113515342	113592333	hypothetical protein LOC243219	89.5244	85.6954	85.0079	86.7426	65.9292	61.5052	61.9668	63.1337
2900041M22Rik	chr11	+	117472560	117474731	Mus musculus adult male hippocampus cDNA, RIKEN full-length enriched library, clone:2900041M22 product:hypothetical protein, full insert sequence.	2.91783	2.24099	3.5728	2.91054	3.38098	2.68027	2.70008	2.92045
2900052N01Rik	chr9	+	46721685	46735449	Mus musculus adult male hippocampus cDNA, RIKEN full-length enriched library, clone:2900052N01 product:unclassifiable, full insert sequence.	0	0	0	0	0	0	0	0
2900053A13Rik	chr8	+	3621550	3624235	hypothetical protein LOC554362	65.4302	40.1137	55.6864	53.7434	58.1703	54.828	60.8868	57.9617
2900060B14Rik	chr1	-	120355245	120355842	Mus musculus adult male hippocampus cDNA, RIKEN full-length enriched library, clone:2900042K03 product:unclassifiable, full insert sequence.	0.0442096	0.134459	0.1232	0.100623	0.130038	0.0470223	0.0900027	0.0890209
2900062L11Rik	chrX	+	132528358	132569483	signal peptidase complex subunit 3	1.06103	0.806756	1.31413	1.06064	1.43042	2.16303	2.43007	2.00784
2900064A13Rik	chr2	+	112295181	112307593	RIKEN cDNA 2900064A13 precursor	83.3793	65.6161	72.6469	73.8808	35.6737	36.0661	32.0409	34.5936
2900073G15Rik	chr17	-	71343132	71351873	myosin light chain, regulatory B-like	2174.01	2181.38	1935.68	2097.02	2869.46	2683.09	3094.16	2882.24
2900079G21Rik	chr9	+	112136780	112251429	Mus musculus adult male hippocampus cDNA, RIKEN full-length enriched library, clone:2900079G21 product:RIKEN cDNA 2900079G21 gene, full insert sequence.	3.31572	4.0786	3.40853	3.60095	0.303422	0.282134	0.405012	0.330189
2900083I11Rik	chr5	+	136293975	136350642	Mus musculus brain cDNA, clone MNCb-4760.	0	0	0.0410666	0.0136889	0	0.0470223	0	0.0156741
2900092C05Rik	chr7	+	13097899	13141670	hypothetical protein LOC73090	0	0	0	0	0	0	0	0
2900092D14Rik	chr1	+	42757180	42760021	Mus musculus adult male hippocampus cDNA, RIKEN full-length enriched library, clone:2900092D14 product:unclassifiable, full insert sequence.	0	0	0	0	0	0	0	0
2900092E17Rik	chr7	-	134158564	134160866	PAXIP1-associated protein 1	32.6267	32.5391	28.952	31.3726	34.1133	32.4924	36.1811	34.2623
2900097C17Rik	chr2	-	156213798	156218715	Mus musculus 10 day old male pancreas cDNA, RIKEN full-length enriched library, clone:1810005K14 product:unclassifiable, full insert sequence.	148.721	162.068	169.195	159.995	142.955	155.409	128.299	142.221
2b4	chr1	+	173507373	173513689	Mus musculus 2b4 mRNA for 2B4, complete cds, strain: MRL/MpJ.	0	0	0	0	0	0	0	0
3000002C10Rik	chr9	-	109732667	109733943	Mus musculus 12 days embryo head cDNA, RIKEN full-length enriched library, clone:3000002C10 product:glyceraldehyde-3-phosphate dehydrogenase (EC 1.2.1.12) homolog [Mus musculus], full insert sequence.	1.19366	0.986035	1.02667	1.06879	0.866919	0.79938	0.720021	0.79544
3010026O09Rik	chr11	+	49988352	50013617	hypothetical protein LOC68067	7.91351	8.29165	6.8992	7.70145	7.67223	8.36998	8.10024	8.04748
3110001D03Rik	chr4	-	74923257	74924190	transmembrane protein C9orf123 homolog	82.3182	78.7035	76.8357	79.2858	76.4622	73.3078	81.5424	77.1042
3110001I22Rik	chr16	+	13671950	13678478	hypothetical protein LOC66598	19.6733	13.1322	14.5787	15.7947	9.31938	11.9437	13.3204	11.5278
3110001K24Rik	chr14	-	35054472	35123689	Mus musculus 13 days embryo head cDNA, RIKEN full-length enriched library, clone:3110001K24 product:hypothetical protein, full insert sequence.	6.10092	5.19909	5.2976	5.53254	5.80836	5.40757	5.67017	5.6287
3110002H16Rik	chr18	+	12327238	12348478	colon cancer-associated protein Mic1 homolog	22.8563	20.0792	23.5723	22.1693	22.2798	18.7619	20.1606	20.4008
3110003A17Rik	chr10	-	17731066	17743058	hypothetical protein LOC73112	154.247	137.821	137.943	143.337	399.866	451.603	474.044	441.838
3110007F17Rik	chrX	+	120217167	120256902	hypothetical protein LOC73061	0	0	0.0821333	0.0273778	0.130038	0	0	0.0433459
3110009E18Rik	chr1	+	122017763	122084766	hypothetical protein LOC73103	12.2461	9.41215	11.9504	11.2029	13.3072	13.1663	15.2555	13.9096
3110021A11Rik	chr6	+	119798210	119799034	Mus musculus 13 days embryo head cDNA, RIKEN full-length enriched library, clone:3110021A11 product:hypothetical protein, full insert sequence.	1.28208	1.03085	1.1088	1.14058	0.953611	1.31663	0.945028	1.07175
3110035E14Rik	chr1	+	9591347	9617223	hypothetical protein LOC76982	0	0	0.0821333	0.0273778	0	0	0.0450013	0.0150004
3110039M20Rik	chr12	+	50491645	50508333	Mus musculus 13 days embryo head cDNA, RIKEN full-length enriched library, clone:3110039M17 product:unclassifiable, full insert sequence.	0	0	0	0	0	0	0	0
3110040N11Rik	chr7	-	88927072	88934339	hypothetical protein LOC67290	23.3427	23.2166	20.3691	22.3094	17.3817	17.7744	19.4406	18.1989
3110043O21Rik	chr4	-	35138530	35173372	SubName: Full=MCG141727	20.1154	24.3819	26.5701	23.6891	12.0935	9.78065	9.45028	10.4415
3110047P20Rik	chr5	+	64040341	64201782	SubName: Full=Putative uncharacterized protein;	0	0	0	0	0.0433459	0	0	0.0144486
3110052M02Rik	chr17	+	21787577	21801933	zinc finger protein 51-like	1.81259	1.61351	1.93013	1.78541	1.34372	1.6928	1.89006	1.64219
3110056O03Rik	chr10	+	80318019	80331453	signal peptide peptidase-like 2B	24.7132	27.116	23.6955	25.1749	23.4935	25.3921	21.8706	23.5854
3110057O12Rik	chr3	+	40650877	40740229	SubName: Full=3110057O12Rik protein;	11.9366	6.63332	7.35093	8.64028	2.73079	4.51414	2.79008	3.34501
3110062M04Rik	chr6	-	34821770	34828065	modulator of retrovirus infection homolog	35.7655	31.329	36.385	34.4932	38.3612	48.2919	43.8313	43.4948
3110070M22Rik	chr13	-	120276063	120277191	Mus musculus adult male testis cDNA, RIKEN full-length enriched library, clone:1700001N08 product:hypothetical protein, full insert sequence.	0.221048	0.268919	0.205333	0.231767	0.736881	0.329156	0.360011	0.475349
3110079O15Rik	chr1	+	89366838	89372034	hypothetical protein LOC73234 precursor	0	0	0	0	0	0	0	0
3110082D06Rik	chr17	+	42452895	42644690	patched domain-containing protein C6orf138	0	0.0448198	0	0.0149399	0.21673	0.141067	0	0.119266
3110082I17Rik	chr5	-	139835692	139936488	hypothetical protein LOC73212	28.8246	27.4297	25.0917	27.1153	32.206	29.8122	35.371	32.4631
3110099E03Rik	chr2	-	115319248	115337937	Mus musculus 13 days embryo head cDNA, RIKEN full-length enriched library, clone:3110099E03 product:unclassifiable, full insert sequence.	0	0	0	0	0	0	0	0
3200002M19Rik	chr7	+	109029838	109050359	hypothetical protein LOC75430	16.1365	14.2527	16.5499	15.6463	32.8562	32.3984	36.4961	33.9169
3230401D17Rik	chr2	-	163231557	163250433	oxidative stress responsive 1	7.33879	8.73985	10.2667	8.78177	9.01596	9.31042	7.96524	8.76387
3300002A11Rik	chr12	+	100584607	100600035	SubName: Full=Putative uncharacterized protein;	0	0	0	0	0	0.0470223	0	0.0156741
3300002I08Rik	chr2	-	150136672	150188501	zinc finger protein family member	1.50313	2.06171	1.848	1.80428	1.25703	1.59876	2.02506	1.62695
3425401B19Rik	chr14	-	33472304	33498458	hypothetical protein LOC100504518	9.15138	11.9221	11.8272	10.9669	0.0866919	0.0470223	0.180005	0.104573
3632451O06Rik	chr14	-	50301342	50403042	hypothetical protein LOC67419 precursor	5.87987	7.79864	7.63839	7.10564	0	0.0470223	0.0450013	0.0306746
3830403N18Rik	chrX	+	53389748	53406673	Xlr-like	7.82509	6.05067	8.04906	7.30827	8.19238	9.6866	6.57019	8.14973
3830406C13Rik	chr14	+	13116722	13135745	hypothetical protein LOC218734	11.4945	10.1293	11.6219	11.0819	16.6882	20.3607	18.4055	18.4848
3830408C21Rik	chr13	+	107812649	107845577	Mus musculus 18 days pregnant adult female placenta and extra embryonic tissue cDNA, RIKEN full-length enriched library, clone:3830408C21 product:RIKEN cDNA 3830408C21 gene, full insert sequence.	0.397886	0.179279	0.2464	0.274522	0.736881	0.470223	0.945028	0.717377
3830417A13Rik	chrX	+	61426722	61431953	hypothetical protein LOC70696	3.89044	3.31666	3.9424	3.7165	0.866919	0.893424	0.540016	0.766786
3830431G21Rik	chr12	+	81793587	81825203	hypothetical protein LOC217682	0	0	0	0	0	0	0	0
3930401K13Rik	chr16	-	5029426	5049502	Mus musculus 13 days embryo whole body cDNA, RIKEN full-length enriched library, clone:3930401K13 product:CYTOKINE-LIKE NUCLEAR FACTOR N-PAC homolog [Homo sapiens], full insert sequence.	62.2471	53.201	59.9984	58.4822	91.3733	96.2547	105.438	97.6887
3930402G23Rik	chr8	-	10924426	10928457	Mus musculus 13 days embryo whole body cDNA, RIKEN full-length enriched library, clone:3930402G23 product:hypothetical protein, full insert sequence.	0	0	0.1232	0.0410666	0.21673	0.141067	0.135004	0.164267
4430402I18Rik	chr19	-	28975757	29042220	hypothetical protein LOC381218	0.221048	0.0896395	0.287466	0.199385	0.390114	0.423201	0.225007	0.346107
4631405J19Rik	chr2	+	92868112	92873602	Mus musculus 0 day neonate skin cDNA, RIKEN full-length enriched library, clone:4631405J19 product:hypothetical protein, full insert sequence.	0	0	0.0410666	0.0136889	0.0433459	0	0	0.0144486
4632411B12Rik	chr1	-	36392574	36426026	hypothetical protein LOC226976	47.5253	62.4339	57.8218	55.927	37.1908	42.085	38.8361	39.3707
4632415K11Rik	chr8	-	122284486	122302316	hypothetical protein LOC74347	13.8818	16.6281	15.1947	15.2349	7.02204	9.12233	9.09027	8.41155
4632415L05Rik	chr3	+	19794870	19798984	SubName: Full=RIKEN cDNA 4632415L05; SubName: Full=RIKEN cDNA 4632415L05 gene;	5.17252	6.09549	6.73493	6.00098	8.71253	10.3449	10.4403	9.83259
4632419I22Rik	chr11	+	86014871	86117945	Mus musculus 0 day neonate skin cDNA, RIKEN full-length enriched library, clone:4632419I22 product:unclassifiable, full insert sequence.	16.7996	21.0205	20.4101	19.4101	43.1726	46.7402	44.5963	44.8364
4632427E13Rik	chr7	-	99889215	99889969	Mus musculus 13 days embryo head cDNA, RIKEN full-length enriched library, clone:3110040I23 product:RIKEN cDNA 4632427E13 gene, full insert sequence.	1.28208	1.03085	1.7248	1.34591	0.693535	1.17556	0.945028	0.938041
4632428C04Rik	chr16	+	30008752	30021516	Mus musculus 16 days neonate heart cDNA, RIKEN full-length enriched library, clone:D830002B11 product:unclassifiable, full insert sequence.	0.176838	0.134459	0.287466	0.199588	0.130038	0	0	0.0433459
4632428N05Rik	chr10	+	59809598	59893042	platelet receptor Gi24	24.1826	27.2504	21.0261	24.1531	17.295	20.8779	19.5756	19.2495
4632434I11Rik	chr7	-	100006036	100022742	nitric oxide-inducible gene protein	4.99568	5.73693	6.32426	5.68562	12.2236	15.0001	13.0954	13.4397
4731419I09Rik	chr3	+	89141771	89151753	SubName: Full=Putative uncharacterized protein;	17.9491	22.3202	22.0528	20.774	29.8654	33.2448	28.3958	30.502
4732415M23Rik	chr8	+	125736757	125745945	hypothetical protein LOC320869	4.28833	3.45112	4.6816	4.14035	1.69049	2.96241	3.06009	2.571
4732416N19Rik	chr6	+	148160809	148184185	Mus musculus adult male testis cDNA, RIKEN full-length enriched library, clone:1700008D02 product:unclassifiable, full insert sequence.	0.486305	0.493017	0.451733	0.477019	0.866919	0.893424	0.945028	0.90179
4732418C07Rik	chr4	+	115410677	115449932	hypothetical protein LOC230648	24.3595	33.7493	30.4714	29.5267	31.2958	33.3388	27.1808	30.6051
4732456N10Rik	chr15	-	101382786	101393381	hypothetical protein LOC239673	0.0442096	0	0	0.0147365	0	0	0	0
4732471D19Rik	chr13	+	54605165	54652651	hypothetical protein LOC319719	4.95147	6.94706	6.85813	6.25222	12.0935	11.9437	7.60522	10.5475
4732471J01Rik	chr7	+	26161837	26351436	SubName: Full=Putative uncharacterized protein;	3.31572	2.33063	3.16213	2.93616	3.03422	3.38561	3.4201	3.27998
4831426I19Rik	chr12	-	106168158	106248019	nesprin-3	19.3196	23.127	22.5045	21.6504	65.6691	71.662	71.1471	69.4928
4831440E17Rik	chr5	+	25005614	25010291	Mus musculus 0 day neonate head cDNA, RIKEN full-length enriched library, clone:4831440E17 product:unclassifiable, full insert sequence.	1.32629	0.717116	1.02667	1.02336	0.173384	0.188089	0.0900027	0.150492
4832428D23Rik	chr1	-	44260914	44275776	hypothetical protein LOC403183	0.0442096	0	0	0.0147365	0	0	0	0
4833403I15Rik	chr18	+	47009692	47065100	aminopeptidase Q	1.10524	1.83761	1.43733	1.46006	0.650189	0.705335	0.540016	0.631847
4833409A17Rik	chr19	-	42815606	42827265	Mus musculus 0 day neonate head cDNA, RIKEN full-length enriched library, clone:4833409A17 product:hypothetical FAD/NAD(P)-binding domain structure containing protein, full insert sequence.	1.01682	0.896395	0.985599	0.966272	0.736881	0.517246	0.540016	0.598048
4833413D08Rik	chr2	+	154083614	154096979	vomeromodulin precursor	0	0	0	0	0	0	0	0
4833418N02Rik	chr17	-	87674225	87682154	Mus musculus 0 day neonate head cDNA, RIKEN full-length enriched library, clone:4833418N02 product:RIKEN cDNA 4833418N02 gene, full insert sequence.	2.47574	2.64437	2.91573	2.67861	0.910265	1.03449	1.26004	1.06826
4833420G17Rik	chr13	+	120251565	120274924	hypothetical protein LOC67392	1.98943	2.68919	2.91573	2.53145	3.7711	3.66774	3.3301	3.58965
4833422C13Rik	chr13	-	91841269	91881477	Mus musculus 16 days embryo head cDNA, RIKEN full-length enriched library, clone:C130047M12 product:unclassifiable, full insert sequence.	5.83566	6.31959	7.2688	6.47468	7.28212	8.60509	8.10024	7.99582
4833422F24Rik	chr2	-	165220949	165225894	transmembrane protein C20orf123 homolog	0.0442096	0	0.0410666	0.0284254	0	0	0	0
4833423E24Rik	chr2	-	85324248	85359092	fatty acid desaturase 2-like protein	0	0	0	0	0	0	0	0
4833424O15Rik	chr3	+	117278378	117392424	lipid phosphate phosphatase-related protein type	0	0	0	0	0	0	0	0
4833427G06Rik	chr9	-	50889417	50910183	hypothetical protein LOC235345	2.65257	3.27184	2.7104	2.87827	2.12395	3.24454	3.19509	2.85453
4833439L19Rik	chr13	-	54652552	54666743	hypothetical protein LOC97820	110.126	114.066	102.297	108.83	78.2828	83.7938	82.7574	81.6113
4833442J19Rik	chr6	+	149090118	149099692	hypothetical protein LOC320204	10.5661	12.0117	11.9504	11.5094	3.7711	3.90285	4.36513	4.01303
4921501E09Rik	chr17	-	33201087	33205003	PHD finger protein 8-like	0	0	0	0	0	0	0	0
4921504E06Rik	chr2	-	19384463	19475537	hypothetical protein LOC70909	0	0	0	0	0.0433459	0	0	0.0144486
4921506M07Rik	chr12	+	58665101	58723096	hypothetical protein LOC70846	0	0	0	0	0	0	0	0
4921507P07Rik	chr6	-	50523302	50546589	hypothetical protein LOC70821	0	0	0.0410666	0.0136889	0	0.0940447	0.0900027	0.0613491
4921509C19Rik	chr2	-	151296277	151301887	sperm motility kinase X	0	0	0	0	0	0	0	0
4921510H08Rik	chr10	+	97155692	97157560	hypothetical protein LOC66716	0	0	0	0	0	0	0	0
4921511C04Rik	chr1	+	37214177	37244450	Mus musculus adult male testis cDNA, RIKEN full-length enriched library, clone:4921511C04 product:hypothetical protein, full insert sequence.	0	0	0	0	0	0	0	0
4921511C20Rik	chrX	+	123928824	123930430	SubName: Full=Novel KH domain containing protein; SubName: Full=Putative uncharacterized protein;	0	0	0	0	0	0	0	0
4921511H03Rik	chr5	+	7304163	7311491	hypothetical protein LOC70920	0	0	0	0	0	0	0	0
4921511M17Rik	chrX	-	150436132	150555228	hypothetical protein LOC667256	0	0	0	0	0.173384	0.329156	0.0450013	0.182514
4921513D11Rik	chr17	+	80026016	80028021	SubName: Full=Putative uncharacterized protein;	0.0442096	0.0448198	0.0821333	0.0570542	0.0866919	0	0	0.0288973
4921513D23Rik	chr16	-	14109258	14163444	limkain-b1	55.483	67.0504	66.569	63.0341	71.2174	76.0351	67.817	71.6898
4921515J06Rik	chr3	+	108743001	108763694	hypothetical protein LOC66715	0	0	0	0	0.0433459	0.0470223	0.135004	0.0751241
4921517D21Rik	chr9	+	107830799	107834792	hypothetical protein LOC67722	0	0	0	0	0	0	0	0
4921517D22Rik	chr13	-	59788762	59795462	hypothetical protein LOC70900	0	0.0448198	0	0.0149399	0	0	0.0450013	0.0150004
4921517L17Rik	chr2	+	156138208	156201374	hypothetical protein LOC70873	49.161	31.9117	40.8613	40.6447	63.3718	49.7026	55.3066	56.127
4921521F21Rik	chr1	-	65074287	65079322	Mus musculus adult male testis cDNA, RIKEN full-length enriched library, clone:4921521F21 product:PROSTAGLANDIN F SYNTHASE (FRAGMENT) homolog [Homo sapiens], full insert sequence.	0.265257	0.313738	0.3696	0.316198	0.433459	0.423201	0.360011	0.405557
4921523A10Rik	chr17	-	53646784	53678776	PP2C-like domain-containing protein C3orf48	1.8568	2.37545	3.28533	2.50586	1.38707	0.61129	0.720021	0.906127
4921524J17Rik	chr8	-	87932657	87956740	Mus musculus adult male testis cDNA, RIKEN full-length enriched library, clone:1700093H19 product:RIKEN cDNA 4921524J17 gene, full insert sequence.	56.1462	47.0607	44.968	49.3916	16.6448	22.9939	19.1256	19.5881
4921524L21Rik	chr18	+	6603630	6638964	hypothetical protein LOC70901	0.0442096	0	0.0821333	0.0421143	0	0	0	0
4921528I01Rik	chr18	-	21969397	22329897	hypothetical protein LOC70950	0	0	0	0	0	0	0	0
4921528O07Rik	chr1	-	164954432	165015801	hypothetical protein LOC78258	0	0	0	0	0.0433459	0	0	0.0144486
4921530D09Rik	chr2	-	25464148	25473198	hypothetical protein LOC77058	0.176838	0.358558	0.287466	0.274288	0.0866919	0.188089	0.270008	0.181596
4921530L21Rik	chr14	+	96280484	96281994	hypothetical protein LOC66732	0	0	0	0	0	0	0	0
4921531C22Rik	chr2	+	179711557	179713718	Mus musculus adult male testis cDNA, RIKEN full-length enriched library, clone:4921524A11 product:unclassifiable, full insert sequence.	2.2989	2.28581	1.80693	2.13055	3.42433	4.37308	3.78011	3.85917
4921533I20Rik	chr18	-	17392991	17393991	Mus musculus Riken cDNA 4921533I20 gene (4921533I20Rik), non-coding RNA.	0.353677	0.179279	0.1232	0.218719	0.346768	0.235112	0.0900027	0.223961
4921536K21Rik	chr11	-	3786090	3795129	Mus musculus adult male testis cDNA, RIKEN full-length enriched library, clone:1700029N20 product:RIKEN cDNA 4921536K21 gene, full insert sequence.	2.7852	1.97207	2.62826	2.46185	1.64715	1.41067	2.11506	1.72429
4921539E11Rik	chr4	-	102903050	102963468	hypothetical protein LOC70941	0	0	0	0	0	0	0	0
4922501C03Rik	chr9	-	87086797	87150367	protein QN1 homolog	5.61462	9.45697	8.21333	7.76164	11.2266	11.6145	10.8003	11.2138
4922501L14Rik	chr3	+	154374096	154411976	hypothetical protein LOC209601	0	0	0	0	0	0	0	0
4922502D21Rik	chr6	-	129272182	129281799	C-type lectin-like receptor 2m	0	0	0	0	0	0	0	0
4922505E12Rik	chr1	-	184677256	184679311	hypothetical protein LOC433386	0	0	0	0	0	0	0	0
4922505G16Rik	chr2	-	157034285	157105285	hypothetical protein LOC629499	145.317	110.391	116.629	124.112	126.267	156.02	157.91	146.732
4930402F06Rik	chr2	-	35231081	35252695	hypothetical protein LOC74854	0	0	0	0	0	0.0470223	0	0.0156741
4930402H24Rik	chr2	-	130533588	130665846	SubName: Full=Novel protein (4930402H24Rik);	14.7218	22.4099	20.2048	19.1122	23.1467	24.9689	20.2056	22.7737
4930403L05Rik	chrX	-	14687711	14688615	SubName: Full=Novel gene similar to protein phosphatase 1 regulatory subunit 2 Ppp1r2; SubName: Full=Putative uncharacterized protein; SubName: Full=RIKEN cDNA 4930403L05; SubName: Full=RIKEN cDNA 4930403L05 gene;	0	0	0	0	0	0	0	0
4930403N07Rik	chr12	-	73202278	73286016	hypothetical protein LOC73936	0.795772	0.806756	0.821333	0.807954	0.520151	0.752357	0.585017	0.619175
4930404A10Rik	chr11	+	54184153	54240257	SubName: Full=Novel protein;	0	0	0	0	0	0	0	0
4930404H21Rik	chr7	-	140778706	140793798	hypothetical protein LOC73808	0	0	0	0	0	0.0470223	0	0.0156741
4930404I05Rik	chr16	+	91011493	91016748	Mus musculus adult male testis cDNA, RIKEN full-length enriched library, clone:1700021A20 product:unclassifiable, full insert sequence.	0.176838	0.0448198	0.0410666	0.0875749	0.173384	0.141067	0.135004	0.149818
4930404N11Rik	chr10	-	80826768	80828565	hypothetical protein LOC432479	7.55984	9.54661	9.77386	8.9601	4.94144	5.36055	6.21018	5.50406
4930407I10Rik	chr15	+	81889580	81896968	hypothetical protein LOC328573	0	0	0	0	0	0	0.0450013	0.0150004
4930408F14RikchrX-	chrX	-	3546313	3547091	hypothetical protein LOC74851	0	0	0	0	0	0	0	0
4930408F14RikchrX+	chrX	+	30823249	30824027	hypothetical protein LOC74851	0	0	0.0410666	0.0136889	0	0	0	0
4930408F14Riktxstart31428919	chrX	-	31428919	31429697	hypothetical protein LOC74851	0	0	0.0410666	0.0136889	0	0	0	0
4930408O21Rik	chr7	-	127802809	127813857	Mus musculus adult male testis cDNA, RIKEN full-length enriched library, clone:1700012K22 product:hypothetical PDZ domain (also known as DHR or GLGF) containing protein, full insert sequence.	1.28208	1.47905	2.29973	1.68695	1.25703	1.36365	1.03503	1.21857
4930412C18Rik	chr4	+	9697731	9750558	Mus musculus adult male urinary bladder cDNA, RIKEN full-length enriched library, clone:9530021J03 product:unclassifiable, full insert sequence.	0.309467	0.448198	0.328533	0.362066	0.260076	0.329156	0.450013	0.346415
4930412F15Rik	chr4	-	43672493	43681731	hypothetical protein LOC242408	499.038	371.421	440.399	436.953	539.44	451.132	535.111	508.561
4930412O13Rik	chr2	+	9802872	9808394	Mus musculus adult male testis cDNA, RIKEN full-length enriched library, clone:4930412O13 product:hypothetical protein, full insert sequence.	0	0	0	0	0.0433459	0	0.0450013	0.0294491
4930415F15Rik	chr11	+	11389268	11415193	hypothetical protein LOC73862	0	0	0	0	0	0	0	0
4930415L06Rik	chrX	-	87175435	87178191	putative SMEK homolog 3	0	0	0	0	0	0	0	0
4930415O20Rik	chr15	+	98401434	98420019	hypothetical protein LOC73863	0.265257	0.0896395	0.205333	0.186743	0.303422	0.235112	0.360011	0.299515
4930417G10Rik	chr12	-	4720610	4745236	RecName: Full=UPF0638 protein C2orf84 homolog;	0.0442096	0.0448198	0.2464	0.11181	0.0433459	0.0940447	0	0.0457969
4930417O13Rik	chr6	+	125215493	125237304	Mus musculus adult male testis cDNA, RIKEN full-length enriched library, clone:4930417O13 product:unclassifiable, full insert sequence.	0	0.134459	0.0821333	0.0721975	0.0433459	0	0.0450013	0.0294491
4930420K17Rik	chr5	+	9100736	9158080	Mus musculus 0 day neonate lung cDNA, RIKEN full-length enriched library, clone:E030031F02 product:unclassifiable, full insert sequence.	1.28208	1.07567	2.05333	1.47036	3.72775	2.44516	2.61008	2.92766
4930422G04Rik	chr3	+	127256406	127320941	RecName: Full=Uncharacterized protein C4orf21 homolog;	1.90101	2.37545	2.7104	2.32895	8.75588	7.38251	6.9302	7.68953
4930426L09Rik	chr2	+	18919945	18921431	Mus musculus adult male testis cDNA, RIKEN full-length enriched library, clone:4930426L09 product:hypothetical protein, full insert sequence.	0.221048	0.358558	0.205333	0.261646	0.650189	0.61129	0.720021	0.6605
4930427A07Rik	chr12	+	114394631	114403669	SubName: Full=4930427A07Rik protein; Flags: Fragment;	4.5978	6.63332	5.87253	5.70122	19.3756	18.3857	18.0905	18.6173
4930428D18Rik	chrX	+	73638688	73643318	hypothetical protein LOC619294	0	0	0	0	0	0	0	0
4930428E23Rik	chrX	-	72391395	72409090	hypothetical protein LOC434800 precursor	0	0	0	0	0	0	0	0
4930429B21Rik	chr3	+	32264410	32266360	SubName: Full=Putative uncharacterized protein; SubName: Full=RIKEN cDNA 4930429B21;	16.9765	13.4459	15.7285	15.3836	12.0935	17.9155	10.8003	13.6031
4930429F11Rik	chr17	-	79874963	79877225	Mus musculus adult male testis cDNA, RIKEN full-length enriched library, clone:4930429F11 product:unclassifiable, full insert sequence.	0	0	0	0	0	0	0	0
4930430A15Rik	chr2	-	111033410	111069757	hypothetical protein LOC67575	0	0	0	0	0	0	0	0
4930430D24Rik	chrX	-	35391375	35396291	hypothetical protein LOC194735	0	0.0448198	0	0.0149399	0	0	0	0
4930430F08Rik	chr10	-	100034907	100051893	hypothetical protein LOC68281	9.81453	10.4878	10.4309	10.2444	10.2296	10.486	11.0253	10.5803
4930431A04Rik	chr6	-	128656525	128673064	killer cell lectin-like receptor subfamily B	0	0	0	0	0.0433459	0	0	0.0144486
4930432E11Rik	chr7	+	30345533	30360497	SubName: Full=Putative uncharacterized protein;	0	0	0	0	0	0	0	0
4930432F04Rik	chr5	-	139845603	139845699	Mus musculus adult male testis cDNA, RIKEN full-length enriched library, clone:4930432F04 product:hypothetical protein, full insert sequence.	0.353677	0.0896395	0.287466	0.243594	0.0433459	0.0940447	0	0.0457969
4930432K09Rik	chr5	+	88254721	88275411	hypothetical protein LOC73779	0	0	0	0	0	0	0	0
4930432K21Rik	chr8	+	86671936	86696496	hypothetical protein LOC74666	0.221048	0.493017	0.574933	0.429666	0.433459	0.423201	0.585017	0.480559
4930433I11Rik	chr7	+	48242978	48250203	hypothetical protein LOC243944	0	0	0	0	0	0	0	0
4930433N12Rik	chr9	-	3190268	3199813	Mus musculus adult male testis cDNA, RIKEN full-length enriched library, clone:4930433N12 product:hypothetical protein, full insert sequence.	0	0	0	0	0	0	0	0
4930434E21Rik	chr5	+	150332259	150402482	SubName: Full=Putative uncharacterized protein;	0.176838	0.0896395	0	0.0888259	0.130038	0.564268	0.765023	0.486443
4930435E12Rik	chr16	-	38812317	38828862	hypothetical protein LOC74663	0	0	0	0	0	0	0	0
4930441O14Rik	chr13	+	67830198	67857775	Mus musculus adult male testis cDNA, RIKEN full-length enriched library, clone:4930511H18 product:hypothetical protein, full insert sequence.	0.265257	0.358558	0.287466	0.303761	0.173384	0.282134	0.180005	0.211841
4930442L01Rik	chr3	-	96633748	96635993	Mus musculus adult male testis cDNA, RIKEN full-length enriched library, clone:1700055E07 product:RIKEN cDNA 4930442L01 gene, full insert sequence.	0.0442096	0	0.0410666	0.0284254	0	0	0	0
4930443G12Rik	chr3	+	108883416	108919500	RIKEN cDNA 4930443G12	0.0442096	0.0896395	0.164267	0.0993719	0.0866919	0.0940447	0	0.0602455
4930444A02Rik	chr8	-	27091075	27104593	protein kinase-like protein SgK196	8.26719	11.0257	9.73279	9.67521	9.83953	10.627	10.6203	10.3623
4930444G20Rik	chr10	-	21786112	21787885	hypothetical protein LOC114671	0.0442096	0	0.0410666	0.0284254	0	0	0	0
4930447C04Rik	chr12	-	73982095	74041759	SubName: Full=Putative uncharacterized protein ENSMUSP00000121857;	0	0	0.0410666	0.0136889	0	0	0	0
4930448K20Rik	chr4	-	9843111	9844544	Mus musculus adult male testis cDNA, RIKEN full-length enriched library, clone:1700009K09 product:similar to GLYCERALDEHYDE-3-PHOSPHATE DEHYDROGENASE (FRAGMENT) [Canis familiaris], full insert sequence.	0	0	0	0	0	0	0	0
4930449A18Rik	chr3	+	59581730	59643841	SubName: Full=MCG13105	0	0	0	0	0	0	0	0
4930449E01Rik	chr14	+	105898004	105904839	SubName: Full=Putative uncharacterized protein;	0	0	0	0	0	0	0	0
4930449I24Rik	chr5	+	147313974	147316759	hypothetical protein LOC67410	0	0	0	0	0	0	0	0
4930451C15Rik	chr16	-	17544557	17561340	hypothetical protein LOC74685	0.530515	0.268919	0.3696	0.389678	0.173384	0.235112	0.180005	0.196167
4930451I11Rik	chr7	-	133973987	133975010	hypothetical protein LOC78118	0	0	0	0	0	0	0	0
4930452B06Rik	chr14	-	9263685	9498804	hypothetical protein LOC74430	0.132629	0.179279	0.0410666	0.117658	0.130038	0.0940447	0.135004	0.119696
4930453N24Rik	chr16	-	64765929	64770765	hypothetical protein LOC67609	14.9428	16.6729	15.8517	15.8225	18.2053	20.9249	20.2506	19.7936
4930455C21Rik	chr16	-	38497924	38522747	transmembrane protein C3orf1 homolog	47.4811	48.7191	47.3088	47.8363	27.9148	28.2134	30.8709	28.9997
4930455F23Rik	chr1	+	166205728	166217978	hypothetical protein LOC74895	12.025	10.9808	10.5952	11.2003	6.50189	6.01886	5.71517	6.07864
4930458L03Rik	chr13	+	65018713	65024503	RIKEN cDNA 4930458L03	0	0	0	0	0	0	0	0
4930465K10Rik	chr18	+	77952922	77954184	Mus musculus adult male testis cDNA, RIKEN full-length enriched library, clone:1700012J07 product:hypothetical protein, full insert sequence.	0.972611	1.07567	0.4928	0.847028	0.736881	0.61129	1.03503	0.794401
4930467E23Rik	chr8	+	19729575	19753602	testis-specific gene with ankyrin repeats and	0	0	0.0410666	0.0136889	0	0	0	0
4930468A15Rik	chrX	-	73827948	73848263	hypothetical protein LOC74987	0	0	0	0	0	0	0	0
4930469G21Rik	chr1	-	163086953	163089445	hypothetical protein LOC74933	0	0	0	0	0	0	0	0
4930470P17Rik	chr2	-	170404917	170427517	Mus musculus adult male testis cDNA, RIKEN full-length enriched library, clone:4930470P17 product:hypothetical protein, full insert sequence.	0	0	0	0	0	0	0	0
4930471G03Rik	chr18	+	36265856	36269608	Mus musculus adult male testis cDNA, RIKEN full-length enriched library, clone:4930471G03 product:unclassifiable, full insert sequence.	0	0	0	0	0	0	0	0
4930471M23Rik	chr5	+	30950311	30962102	transmembrane protein C2orf18 homolog precursor	22.989	31.9117	28.0485	27.6497	27.1779	23.4641	27.0458	25.896
4930473A06Rik	chr4	+	83171448	83510574	Mus musculus adult male testis cDNA, RIKEN full-length enriched library, clone:4930473A06 product:hypothetical protein, full insert sequence.	2.2989	1.88243	2.13547	2.1056	2.99087	2.7273	3.06009	2.92609
4930474M22Rik	chr17	-	14526113	14535949	Mus musculus adult male testis cDNA, RIKEN full-length enriched library, clone:4930474M22 product:hypothetical protein, full insert sequence.	0	0	0	0	0.0433459	0	0.135004	0.05945
4930474N05Rik	chr14	+	36908150	36913298	hypothetical protein LOC218921	0	0	0	0	0	0	0	0
4930479M11Rik	chr7	-	31455740	31456624	SubName: Full=Putative uncharacterized protein; SubName: Full=RIKEN cDNA 4930479M11;	0	0	0	0	0.0433459	0.0470223	0	0.0301228
4930480E11Rik	chrX	+	75614981	75616278	hypothetical protein LOC74910	0	0	0	0	0	0	0	0
4930481A15Rik	chr19	+	5406873	5422847	Mus musculus adult male testis cDNA, RIKEN full-length enriched library, clone:4930481A15 product:unclassifiable, full insert sequence.	46.9506	32.6736	36.4672	38.6971	35.8471	23.9344	35.461	31.7475
4930483J18Rik	chr15	+	81021282	81023193	Mus musculus adult male testis cDNA, RIKEN full-length enriched library, clone:4930483J18 product:hypothetical protein, full insert sequence.	0	0.134459	0.0821333	0.0721975	0.0866919	0.0470223	0.315009	0.149575
4930485B16Rik	chr10	-	92360204	92544363	Mus musculus RIKEN cDNA 4930485B16 gene, mRNA (cDNA clone IMAGE:3584988), partial cds.	0.0442096	0.0896395	0	0.0446164	0.0433459	0.0470223	0.0450013	0.0451232
4930486L24Rik	chr13	-	60943972	60965777	testin-2 precursor	0.176838	0.179279	0.287466	0.214528	0.390114	0.470223	0.765023	0.541787
4930488L21Rik	chr8	-	96335593	96337455	Mus musculus adult male testis cDNA, RIKEN full-length enriched library, clone:4930452J22 product:inferred: RIKEN cDNA 4930488L21 gene / putative [Mus musculus], full insert sequence.	0	0.0896395	0.205333	0.0983242	0.0433459	0.0470223	0.180005	0.0901245
4930502E18Rik	chrX	+	51028007	51041399	hypothetical protein LOC75013	0	0	0	0	0.0433459	0	0	0.0144486
4930503B20Rik	chr3	-	146309222	146314281	hypothetical protein LOC75015	0	0	0	0	0	0	0	0
4930503E14Rik	chr14	-	44740831	44749036	hypothetical protein LOC74954	0.0442096	0	0	0.0147365	0	0.0470223	0.0900027	0.045675
4930503E24Rik	chr10	+	123906129	123961544	Mus musculus adult male testis cDNA, RIKEN full-length enriched library, clone:4930503E24 product:EUKARYOTIC TRANSLATION INITIATION FACTOR 3 SUBUNIT 2 (EIF-3 BETA) (EIF3 P36) (TGF-BETA RECEPTOR INTERACTING PROTEIN 1) (TRIP-1) homolog [Homo sapiens], full insert sequence.	2.82941	2.86846	2.79253	2.83014	3.12091	2.86836	1.93506	2.64144
4930503H13Rik	chrX	+	152974025	152974660	Mus musculus adult male testis cDNA, RIKEN full-length enriched library, clone:4930503H13 product:weakly similar to CDNA FLJ20514 FIS, CLONE KAT09756 (HYPOTHETICAL 28.6 KDA PROTEIN) (SIMILAR TO HYPOTHETICAL PROTEIN FLJ20514) [Homo sapiens], full insert sequence.	0	0	0	0	0	0	0	0
4930503L19Rik	chr18	-	70612793	70632134	hypothetical protein LOC269033 precursor	21.2206	16.0007	22.5867	19.936	27.2213	29.436	27.3158	27.991
4930504O13Rik	chr11	-	58259644	58266468	hypothetical protein LOC403200	0	0	0	0	0	0	0	0
4930505A04Rik	chr11	-	30326005	30371829	hypothetical protein LOC75087	0.132629	0.448198	0.451733	0.344186	0	0	0	0
4930506M07Rik	chr19	-	59047847	59150559	shootin-1	0.442096	0.268919	0.533866	0.41496	1.30038	1.03449	1.44004	1.2583
4930507D05Rik	chr10	+	61911907	61914101	Mus musculus adult male testis cDNA, RIKEN full-length enriched library, clone:4930507D05 product:RIKEN cDNA 4930507D05 gene, full insert sequence.	7.73668	7.4849	7.10453	7.44203	6.9787	6.81824	8.32525	7.37406
4930511I11Rik	chr17	+	28667805	28675920	hypothetical protein LOC67645	0	0	0	0	0	0	0	0
4930511M06Rik	chr18	-	57533108	57712051	Mus musculus adult male testis cDNA, RIKEN full-length enriched library, clone:4930511M06 product:unclassifiable, full insert sequence.	0.353677	0.403378	0.574933	0.443996	0.21673	0.282134	0	0.166288
4930511M11Rik	chr5	+	3657003	3680325	hypothetical protein LOC75010	0	0	0	0	0	0	0	0
4930512B01Rik	chr12	+	70891330	70942867	Mus musculus adult male testis cDNA, RIKEN full-length enriched library, clone:4930472D12 product:unclassifiable, full insert sequence.	0.486305	0.627477	1.14987	0.754549	1.21369	1.41067	0.990029	1.2048
4930512M02Rik	chr11	-	11489225	11527841	SubName: Full=Novel protein (4930512M02Rik);	0	0	0	0	0	0	0	0
4930513N10Rik	chr8	+	98330729	98345628	Mus musculus adult male testis cDNA, RIKEN full-length enriched library, clone:4930513N10 product:unclassifiable, full insert sequence.	43.4138	29.2673	33.5104	35.3972	49.8478	62.4927	68.132	60.1575
4930515G01Rik	chr5	-	115223741	115224992	SubName: Full=Putative uncharacterized protein;	0.442096	0.717116	0.616	0.591737	0.650189	0.658313	0.810024	0.706175
4930515G16Rik	chr6	-	67515227	67515693	Mus musculus adult male testis cDNA, RIKEN full-length enriched library, clone:4930515G16 product:similar to 1810047J07RIK PROTEIN [Mus musculus], full insert sequence.	0	0	0	0	0	0	0	0
4930519F09Rik	chr10	-	28641768	28643313	Mus musculus RIKEN cDNA 4930519F09 gene (4930519F09Rik), non-coding RNA.	0.839982	1.52387	1.39627	1.25337	1.0403	1.17556	0.540016	0.918626
4930519F16Rik	chrX	-	100378309	100451945	hypothetical protein LOC75106	0.0442096	0	0	0.0147365	0	0	0	0
4930519G04Rik	chr5	+	115303722	115333888	hypothetical protein LOC67593	0.0442096	0.0448198	0.0821333	0.0570542	0.0433459	0	0	0.0144486
4930521A18Rik	chr1	+	31279683	31281132	hypothetical protein LOC74708	0	0	0	0	0	0	0	0
4930522H14Rik	chr4	-	109177936	109203902	hypothetical protein LOC67646	0	0	0	0	0	0	0	0
4930523C07Rik	chr1	+	161974510	162008717	hypothetical protein LOC67647	3.66939	4.03378	4.27093	3.99137	1.64715	1.73983	2.07006	1.81901
4930524B15Rik	chr11	+	31865632	31879651	hypothetical protein LOC67592	0	0	0	0	0	0	0	0
4930524E20Rik	chrX	+	112018620	112022119	RecName: Full=Ubiquitin carrier protein; EC=6.3.2.-;	0	0	0	0	0	0	0	0
4930524L23Rik	chrX	+	7150725	7158142	Mus musculus adult male testis cDNA, RIKEN full-length enriched library, clone:4930524L23 product:hypothetical protein, full insert sequence.	0.530515	0.672296	0.862399	0.688404	0.433459	0.235112	0.585017	0.417863
4930525F21Rik	chr2	-	125809363	125977720	hypothetical protein LOC75823	0	0.0896395	0.0410666	0.0435687	0.0866919	0	0.0450013	0.0438977
4930526D03Rik	chr2	-	181431499	181433147	hypothetical protein LOC277496	0	0	0	0	0	0	0	0
4930526I15Rik	chr9_random	+	53408	56293	Mus musculus adult female placenta cDNA, RIKEN full-length enriched library, clone:1600027J15 product:unclassifiable, full insert sequence.	18.4796	19.8103	18.8907	19.0602	23.5802	23.3701	26.0558	24.3354
4930528A17Rik	chr4	-	21773473	21775595	Mus musculus adult male testis cDNA, RIKEN full-length enriched library, clone:4921507O08 product:hypothetical protein, full insert sequence.	6.49881	6.09549	6.48853	6.36094	5.50493	7.24144	8.46025	7.06888
4930528F23Rik	chr17	+	24941326	24976732	hypothetical protein LOC75178	0	0	0	0	0	0	0	0
4930529C04Rik	chr3	+	90875583	90879114	Mus musculus adult male testis cDNA, RIKEN full-length enriched library, clone:4930529C04 product:hypothetical BED finger containing protein, full insert sequence.	1.41471	2.10653	2.13547	1.88557	2.47072	2.58623	1.48504	2.18066
4930529F22Rik	chr8	+	41878626	41882657	testase-8	0	0	0	0	0	0	0	0
4930529M08Rik	chr2	+	145760519	146040769	hypothetical protein LOC78774	0.0442096	0.0448198	0.0410666	0.0433653	0.0433459	0.141067	0.135004	0.106472
4930534B04Rik	chr12	-	92236931	92622849	Mus musculus adult male testis cDNA, RIKEN full-length enriched library, clone:4930534B04 product:hypothetical protein, full insert sequence.	3.35993	5.01981	5.1744	4.51805	13.4806	13.9656	14.3554	13.9339
4930538K18Rik	chr4	-	118877659	118890822	hypothetical protein LOC75180	1.32629	0.986035	0.944533	1.08562	0	0	0.0450013	0.0150004
4930539E08Rik	chr17	-	29033339	29052269	hypothetical protein LOC207819	0	0.0448198	0	0.0149399	0	0	0.0450013	0.0150004
4930539J05Rik	chr3	-	135099186	135101629	Mus musculus adult male testis cDNA, RIKEN full-length enriched library, clone:4930539J05 product:unclassifiable, full insert sequence.	52.3441	43.1166	41.2309	45.5639	54.7026	61.2231	65.3869	60.4375
4930542N07Rik	chrX	+	150916544	150919225	hypothetical protein LOC75185	0	0	0	0	0	0	0	0
4930544D05Rik	chr11	+	70429395	70430392	hypothetical protein LOC668433	0.221048	0.358558	0.451733	0.34378	0.0433459	0	0	0.0144486
4930544G11Rik	chr6	+	65902564	65904008	ras homolog gene family, member A	0	0	0	0	0	0	0	0
4930544O15Rik	chr4	-	115452438	115453639	hypothetical protein LOC75173	0	0	0.0821333	0.0273778	0.130038	0	0	0.0433459
4930546H06Rik	chr17	+	17967938	17979973	Mus musculus adult male testis cDNA, RIKEN full-length enriched library, clone:4930546H06 product:hypothetical protein, full insert sequence.	1.54734	2.28581	3.36746	2.4002	3.16425	2.16303	3.78011	3.0358
4930547C10Rik	chr4	+	52609145	52625035	hypothetical protein LOC68274	0	0	0	0	0	0	0	0
4930547N16Rik	chr10	-	87554142	87609686	hypothetical protein LOC75317	4.86305	6.09549	5.74933	5.56929	12.4836	14.9061	12.9604	13.45
4930548H24Rik	chr5	+	31788231	31790635	hypothetical protein LOC67656	0	0	0.0410666	0.0136889	0	0	0	0
4930549C01Rik	chr4	+	136166351	136169128	hypothetical protein LOC67663	0	0	0	0	0	0	0	0
4930550C14Rik	chr9	+	53213390	53240908	hypothetical protein LOC75311	0.442096	0.448198	0.698133	0.529475	0	0	0	0
4930550L24Rik	chrX	+	56164637	56173481	mage-k1	0.309467	0.403378	0.328533	0.347126	0.693535	0.705335	0.720021	0.706297
4930555G01Rik	chr14	+	5153653	5162268	hypothetical protein LOC108978	0	0	0	0	0	0	0.0450013	0.0150004
4930555I21Rik	chr4	+	135051891	135093718	hypothetical protein LOC78806	0.0442096	0	0.0410666	0.0284254	0.0433459	0.0940447	0	0.0457969
4930557A04Rik	chrX	+	9426828	9427378	hypothetical protein LOC385317	0	0	0	0	0	0	0	0
4930558C23Rik	chr3	-	95190379	95206763	Mus musculus adult male testis cDNA, RIKEN full-length enriched library, clone:1700017P17 product:unclassifiable, full insert sequence.	0	0	0	0	0	0	0	0
4930562C15Rik	chr16	+	4835415	4867691	hypothetical protein LOC78809	0.0442096	0.134459	0.205333	0.128001	0.0866919	0	0.0450013	0.0438977
4930562F07Rik	chr1	-	162004865	162008049	SubName: Full=Putative uncharacterized protein;	0.221048	0.448198	0.739199	0.469482	0.303422	0.141067	0.360011	0.268166
4930563D23Rik	chr16	-	92319007	92321686	hypothetical protein LOC75328	0	0	0	0	0	0	0	0
4930563E22Rik	chr11	+	72028639	72031952	hypothetical protein LOC75304	1.32629	1.16531	1.31413	1.26858	0.606843	0.752357	0.67502	0.678074
4930564B18Rik	chr14	+	76042065	76066944	SubName: Full=MCG10597; SubName: Full=Putative uncharacterized protein;	0	0	0	0	0	0	0	0
4930567H12Rik	chr8	+	128108537	128149505	Mus musculus adult male testis cDNA, RIKEN full-length enriched library, clone:4930567H12 product:unclassifiable, full insert sequence.	0	0	0	0	0	0	0	0
4930567H17Rik	chrX	-	67647075	67647915	hypothetical protein LOC619303	0	0	0	0	0	0	0	0
4930568D16Rik	chr2	-	35209737	35223249	glycosyltransferase 6 domain-containing protein	0	0	0	0	0	0	0	0
4930571K23Rik	chr7	+	132512374	132514527	hypothetical protein LOC75861	0	0	0	0	0	0	0	0
4930572J05Rik	chr15	+	74551663	74554803	mesenchymal stem cell protein DSCD75 homolog	15.4734	17.7934	16.8784	16.7151	51.3216	56.1447	51.7965	53.0876
4930578C19Rik	chrX	-	17992006	18038400	hypothetical protein LOC75905 precursor	0	0.0448198	0	0.0149399	0	0	0	0
4930578G10Rik	chr4	+	42749398	42859133	SubName: Full=Novel protein; SubName: Full=Putative uncharacterized protein;	0	0	0	0	0	0	0	0
4930578I06Rik	chr14	-	64589917	64606617	hypothetical protein LOC67750	0	0	0	0	0	0	0	0
4930578N16Rik	chr2	-	69596113	69627543	hypothetical protein LOC75051	1.54734	1.74797	1.02667	1.44066	1.17034	0.893424	0.945028	1.00293
4930579C15Rik	chr4	-	94573983	94595501	acrosome formation-associated factor precursor	0	0.0448198	0.0410666	0.0286288	0.0433459	0	0	0.0144486
4930579F01Rik	chr3	-	137827098	137849677	hypothetical protein LOC67741	0	0	0	0	0	0	0	0
4930579G22Rik	chr5	+	130384409	130387151	hypothetical protein LOC69034	0.751563	0.537837	0.4928	0.594066	0.390114	0.282134	0.180005	0.284084
4930579G24Rik	chr3	+	79433000	79436741	hypothetical protein LOC75939	2.51995	3.00292	3.696	3.07296	10.8798	11.4735	10.1253	10.8262
4930579J09Rik	chr19	-	10548728	10557387	IIIG9 protein	0.221048	0.0896395	0.205333	0.172007	0.0433459	0	0	0.0144486
4930579K19Rik	chr9	-	98462878	98464030	Mus musculus adult male testis cDNA, RIKEN full-length enriched library, clone:4930579K19 product:unclassifiable, full insert sequence.	1.81259	1.07567	1.14987	1.34604	1.17034	2.44516	2.16006	1.92519
4930581F22Rik	chr9	+	34924312	34938507	Mus musculus adult male testis cDNA, RIKEN full-length enriched library, clone:4930581F22 product:hypothetical protein, full insert sequence.	6.18934	5.64729	6.32426	6.05363	5.50493	6.20695	7.78523	6.49904
4930583H14Rik	chr3	-	51192334	51200469	hypoxia up-regulated mitochondrial movement	12.4671	6.76778	6.81706	8.68398	3.85779	3.10347	3.2401	3.40045
4930583K01Rik	chr7	+	125387420	125389065	Mus musculus adult male testis cDNA, RIKEN full-length enriched library, clone:4930513N19 product:unclassifiable, full insert sequence.	0.0442096	0	0	0.0147365	0.0433459	0	0.0450013	0.0294491
4930584F24Rik	chr5	-	26786609	26819854	Mus musculus adult male testis cDNA, RIKEN full-length enriched library, clone:1700001J09 product:unclassifiable, full insert sequence.	0	0	0	0	0	0	0	0
4930588N13Rik	chr5	+	150242280	150273195	hypothetical protein LOC75860	2.43153	1.92725	1.88907	2.08261	2.77414	2.53921	3.10509	2.80615
4930590J08Rik	chr6	+	91854226	91900719	hypothetical protein LOC381798	0.0442096	0.0448198	0.1232	0.0707431	0.0433459	0.0470223	0	0.0301228
4930592I03Rik	chr18	-	83087796	83089952	Mus musculus adult male testis cDNA, RIKEN full-length enriched library, clone:4930592I03 product:unclassifiable, full insert sequence.	0.0442096	0.0448198	0	0.0296764	0	0	0	0
4930594C11Rik	chr1	-	37542695	37545450	Mus musculus adult male testis cDNA, RIKEN full-length enriched library, clone:4930594C11 product:similar to GUANINE NUCLEOTIDE REGULATORY PROTEIN (FRAGMENT) [Mus musculus], full insert sequence.	0.751563	1.12049	0.862399	0.911485	1.17034	1.2696	0.450013	0.963319
4930595M18Rik	chrX	-	78664913	78703461	hypothetical protein LOC245492	0	0	0	0	0	0	0	0
4930596D02Rik	chr14	-	36622671	36625164	hypothetical protein LOC239036	0	0	0	0	0	0	0	0
4931406B18Rik	chr7	-	50747413	50761308	hypothetical protein LOC74054	0	0	0	0	0	0	0	0
4931406C07Rik	chr9	-	15087780	15110892	ester hydrolase C11orf54 homolog	33.5993	32.4943	34.9477	33.6804	35.7171	37.7589	36.7661	36.7474
4931406H21Rik	chr14	+	26406289	26410147	Mus musculus 13 days embryo male testis cDNA, RIKEN full-length enriched library, clone:6030408M06 product:hypothetical protein, full insert sequence.	0.132629	0.179279	0.2464	0.186103	0.173384	0.0940447	0.135004	0.134144
4931406P16Rik	chr7	-	35021732	35098566	hypothetical protein LOC233103	47.4369	59.924	57.7397	55.0335	89.8995	87.6026	89.4626	88.9883
4931407G18Rik	chr5	+	88408475	88410566	casein-like phosphoprotein	0	0	0	0	0	0	0	0
4931408A02Rik	chr16	+	90826963	90905130	hypothetical protein LOC70967	1.8568	2.55473	2.13547	2.18233	10.6631	9.63958	11.0253	10.4427
4931408C20Rik	chr1	-	26738645	26744305	hypothetical protein LOC210940	0	0	0	0	0	0	0	0
4931409K22Rik	chr5	-	24049251	24061287	IQ and AAA domain-containing protein 1-like	0	0	0	0	0	0	0	0
4931414P19Rik	chr14	-	55202499	55224745	hypothetical protein LOC74359 precursor	6.67565	7.44008	7.39199	7.16924	8.32242	7.10037	8.55025	7.99102
4931417E11Rik	chr6	-	73418575	73419661	hypothetical protein LOC66740	0	0	0	0	0	0	0	0
4931417G12Rik	chr6	-	113546755	113550709	hypothetical protein LOC70979	0.132629	0.179279	0.2464	0.186103	0.650189	0.564268	0.270008	0.494822
4931423N10Rik	chr2	+	23062995	23122649	hypothetical protein LOC70981	0	0	0	0	0	0	0	0
4931428F04Rik	chr8	-	107804308	107813428	hypothetical protein LOC74356	23.1216	19.8103	21.4779	21.4699	19.5924	19.9845	19.1256	19.5675
4931428L18Rik	chr1	-	31197922	31279501	SubName: Full=Putative uncharacterized protein; SubName: Full=RIKEN cDNA 4931428L18	0	0	0	0	0	0	0	0
4931429I11Rik	chr9	-	40702931	40772195	Mus musculus adult male testis cDNA, RIKEN full-length enriched library, clone:4931429I11 product:hypothetical protein, full insert sequence.	0	0	0	0	0	0	0	0
4931429L15Rik	chr9	-	46111443	46128069	hypothetical protein LOC74361	0	0	0	0	0.0866919	0	0	0.0288973
4931431F19Rik	chr7	-	111276426	111278337	ubiquilin 1-like	0	0	0	0	0	0	0	0
4931432M23Rik	chr8	-	98089357	98100240	Mus musculus adult male testis cDNA, RIKEN full-length enriched library, clone:4931432M23 product:hypothetical Trypsin-like serine proteases structure containing protein, full insert sequence.	0	0	0	0	0	0	0	0
4931440F15Rik	chr11	-	29722394	29725668	protein fem-1 homolog A-B	4.68621	6.3644	7.35093	6.13385	1.95057	1.64578	1.30504	1.6338
4931440L10Rik	chr1	-	136437521	136443760	RIKEN cDNA 4931440L10	0	0	0	0	0	0	0	0
4931440P22Rik	chr3	-	65319236	65333336	SubName: Full=Putative uncharacterized protein;	5.65883	2.46509	4.0656	4.06317	2.08061	2.53921	2.16006	2.25996
4932411E22Rik	chr11	-	89251536	89280262	hypothetical protein LOC214604	0.397886	0.448198	0.4928	0.446294	0	0	0	0
4932411G14Rik	chr13	-	59827285	59833113	hypothetical protein LOC238663	0	0	0	0	0	0	0	0
4932411N23Rik	chrX	-	123346993	123350397	Myb-like DNA-binding domain containing protein	0.0442096	0	0	0.0147365	0	0	0	0
4932412H11Rik	chr5	+	3845172	3866596	hypothetical protein LOC242838	0.0442096	0.0896395	0.0821333	0.0719941	0.520151	0.470223	0.180005	0.390127
4932414J04Rik	chr11	-	21394732	21411183	Mus musculus adult male testis cDNA, RIKEN full-length enriched library, clone:4932414J04 product:hypothetical Tyrosine protein kinase/Serine/Threonine protein kinase/Eukaryotic protein kinase/TonB-dependent receptor protein containing protein, full insert sequence.	0	0	0	0	0	0	0	0
4932414N04Rik	chr2	+	68495940	68586522	hypothetical protein LOC75721	0	0	0	0	0	0	0	0
4932415G12Rik	chr10	-	94136237	94151358	Mus musculus adult male testis cDNA, RIKEN full-length enriched library, clone:4930414F20 product:unclassifiable, full insert sequence.	3.62519	4.79571	4.928	4.44963	2.90418	3.85583	3.10509	3.28837
4932415M13Rik	chr17	+	53863075	53865058	hypothetical protein LOC211496	0	0	0	0	0	0	0	0
4932416H05Rik	chr2	-	129624104	129627195	Mus musculus brain cDNA, clone MNCb-1723.	9.59348	8.24683	7.55626	8.46552	13.2205	16.2227	15.4805	14.9746
4932417I16Rik	chr8	-	114438388	114457691	Mus musculus adult male testis cDNA, RIKEN full-length enriched library, clone:4932417I16 product:unclassifiable, full insert sequence.	2.96204	4.70607	3.53173	3.73328	3.85779	5.97184	4.90515	4.91159
4932418E24Rik	chr2	-	26127166	26150077	hypothetical protein LOC329366	0.221048	0.179279	0.574933	0.325087	0	0	0.0450013	0.0150004
4932425I24Rik	chr16	-	38297839	38341946	AMY-1-associating protein expressed in testis 1	1.10524	1.47905	1.68373	1.42267	0.476805	0.658313	0.945028	0.693382
4932429P05Rik	chrX	+	86997606	87000830	SMEK homolog 3, putative	0	0	0	0	0	0	0	0
4932435O22Rik	chr11	-	114274718	114310174	Mus musculus adult male testis cDNA, RIKEN full-length enriched library, clone:4932435O22 product:hypothetical protein, full insert sequence.	0	0	0	0	0	0	0	0
4932438A13Rik	chr3	+	36762027	36951955	SubName: Full=Novel protein; Flags: Fragment;	51.5484	76.2832	70.5114	66.1143	49.3277	52.9472	43.5163	48.597
4932438H23Rik	chr16	-	91054179	91069390	hypothetical protein LOC74387	0.0442096	0	0	0.0147365	0	0.0470223	0.0450013	0.0306746
4932441B19Rik	chr13	+	65134365	65139312	hypothetical protein LOC238683	0	0	0	0	0	0	0	0
4932441J04Rik	chr5	-	57961322	58109158	Mus musculus adult male spinal cord cDNA, RIKEN full-length enriched library, clone:A330065F17 product:unclassifiable, full insert sequence.	1.32629	1.16531	1.232	1.2412	3.7711	3.47965	4.14012	3.79696
4932442L08Rik	chrX	-	91600391	91612116	SubName: Full=MCG1038836; SubName: Full=Novel ZnF_C2HC domain containing protein; SubName: Full=Putative uncharacterized protein;	0	0	0	0	0	0	0	0
4932443I19Rik	chr8	+	13705888	13743066	hypothetical protein LOC403185	0	0.0448198	0	0.0149399	0	0	0	0
4933400A11Rik	chrX	-	166214309	166217567	SubName: Full=Novel protein similar to capping protein actin filament muscle Z-line, alpha 1 Capza1; SubName: Full=Putative uncharacterized protein; SubName: Full=RIKEN cDNA 4933400A11	0.0442096	0	0	0.0147365	0	0	0	0
4933400C05Rik	chr11	-	103069440	103079746	hypothetical protein LOC328019	0.0442096	0	0	0.0147365	0.0433459	0	0.0450013	0.0294491
4933400F21Rik	chr1	-	91573081	91580467	Mus musculus adult male testis cDNA, RIKEN full-length enriched library, clone:1700091C04 product:unclassifiable, full insert sequence.	0.0442096	0.134459	0	0.0595563	0	0	0.0900027	0.0300009
4933401B06Rik	chrX	+	104737920	104739139	Mus musculus adult male testis cDNA, RIKEN full-length enriched library, clone:4933401B06 product:similar to GLE1 [Homo sapiens], full insert sequence.	0	0	0	0	0	0	0	0
4933402E13Rik	chrX	+	59536673	59545253	melanoma-associated antigen 11-like	0	0.0896395	0.0410666	0.0435687	0	0	0.0450013	0.0150004
4933402J07Rik	chr8	+	90087805	90113096	hypothetical protein LOC330820	0	0	0	0	0	0	0.0450013	0.0150004
4933402N03Rik	chr7	-	138281860	138289797	hypothetical protein LOC233918	0	0	0	0	0	0	0	0
4933402N22Rik	chr5	+	11918042	11922804	spermatogenesis associated glutamate (E)-rich	0	0	0	0	0	0	0	0
4933402P03Rik	chr11	-	69630067	69631942	hypothetical protein LOC108803	0	0	0.0410666	0.0136889	0	0	0	0
4933403F05Rik	chr18	-	68419838	68459987	hypothetical protein LOC108654	77.7204	65.5713	74.6591	72.6503	60.5109	69.358	60.3918	63.4202
4933403G14Rik	chr8	+	128193717	128197265	hypothetical protein LOC74393	0	0	0	0	0	0	0	0
4933403O08Rik	chrX	+	109352657	109357461	hypothetical protein LOC71030	0.0442096	0.134459	0.164267	0.114312	0	0	0	0
4933404M02Rik	chr2	+	70346875	70378941	hypothetical protein LOC66748	0.0884191	0.0896395	0.0410666	0.0730418	0.0433459	0.141067	0.0900027	0.0914719
4933404O12Rik	chr5	+	137395015	137412979	Mus musculus adult male testis cDNA, RIKEN full-length enriched library, clone:1700018D06 product:unclassifiable, full insert sequence.	7.47142	10.0396	9.11679	8.87595	14.0441	14.1537	13.7254	13.9744
4933405L10Rik	chr8	+	108232202	108234068	hypothetical protein LOC71046	0	0.179279	0.1232	0.100826	0	0.0470223	0.0900027	0.045675
4933405O20Rik	chr7	+	57854559	57855898	probable isocitrate dehydrogenase [NAD] gamma 2	0	0	0	0	0	0	0	0
4933406F09Rik	chr14	+	8244986	8255199	Mus musculus adult male testis cDNA, RIKEN full-length enriched library, clone:4933406F09 product:unclassifiable, full insert sequence.	0	0	0.0410666	0.0136889	0	0	0	0
4933406I18Rik	chr7	-	121458992	121558675	Mus musculus adult male testis cDNA, RIKEN full-length enriched library, clone:4933403D24 product:unclassifiable, full insert sequence.	0	0.0896395	0.0410666	0.0435687	0	0.188089	0.0900027	0.0926973
4933406J08Rik	chr2	+	122012007	122032129	hypothetical protein LOC74401	0	0	0	0	0	0	0	0
4933406K04Rik	chr12	-	107923816	107954534	Mus musculus adult male testis cDNA, RIKEN full-length enriched library, clone:4930426M03 product:unclassifiable, full insert sequence.	0	0	0	0	0	0	0	0
4933406M09Rik	chr1	+	136282516	136287560	hypothetical protein LOC240755	0	0	0	0	0	0	0	0
4933407C03Rik	chr8	+	119780918	119985405	C-Maf-inducing protein	97.5263	103.354	93.8783	98.253	82.0972	78.7154	78.0323	79.615
4933407H18Rik	chr5	+	33721199	33762403	hypothetical protein LOC71101	7.20616	9.27769	8.21333	8.23239	7.54219	6.48908	7.65023	7.22717
4933407K13Rik	chrX	-	72970796	73010038	Mus musculus adult male testis cDNA, RIKEN full-length enriched library, clone:4933407K13 product:RIKEN cDNA 4933407K13 gene, full insert sequence.	1.90101	2.24099	2.3408	2.16093	4.94144	4.60819	4.36513	4.63825
4933407L21Rik	chr1	+	87825057	87828331	Mus musculus adult male testis cDNA, RIKEN full-length enriched library, clone:4933407L21 product:4933407L21RIK PROTEIN, full insert sequence.	0	0	0	0	0	0	0	0
4933407P14Rik	chr11	+	104047640	104052480	signal peptide peptidase-like 2C	0	0	0	0	0	0	0	0
4933408B17Rik	chr18	-	34739499	34757122	Mus musculus adult male testis cDNA, RIKEN full-length enriched library, clone:4933408B17 product:hypothetical Bromodomain/Bromodomain profile containing protein, full insert sequence.	0.0884191	0.0896395	0.205333	0.127797	0.21673	0.188089	0.0900027	0.164941
4933409G03Rik	chr2	+	68420469	68454520	hypothetical protein LOC227998	0	0	0	0	0	0	0	0
4933409K07Rik	chr4	-	41758222	42103891	Mus musculus adult male spinal cord cDNA, RIKEN full-length enriched library, clone:A330032A01 product:unclassifiable, full insert sequence.	0	0	0	0	0	0	0	0
4933411G11Rikchr5-	chr5	-	143977994	143988569	SubName: Full=4933411G11Rik protein; SubName: Full=MCG23562	0	0	0	0	0	0	0	0
4933411G11Rikchr5+	chr5	+	143942695	143966747	hypothetical protein LOC330228	0	0	0	0	0	0	0	0
4933411K16Rik	chr19	+	42126717	42128118	hypothetical protein LOC66765	0.176838	0.134459	0.1232	0.144832	0.0433459	0.0940447	0.225007	0.120799
4933411K20Rik	chr8	+	47249042	47280944	hypothetical protein LOC66756	25.6858	19.2277	24.681	23.1982	21.1962	26.4266	22.0057	23.2095
4933412E24Rik	chr15	-	59846420	59848173	hypothetical protein LOC71088	0	0	0	0	0	0	0	0
4933413G19Rik	chr6	+	128325527	128335162	hypothetical protein LOC71149	0.663144	0.761936	0.821333	0.748804	4.33459	3.52668	4.54513	4.13547
4933415F23Rik	chr1	-	23107312	23109092	hypothetical protein LOC66755	0.0442096	0	0	0.0147365	0	0	0	0
4933416C03Rik	chr10	-	115548719	115550973	RIKEN cDNA 4933416C03	0	0	0	0	0	0	0	0
4933416I08Rik	chrX	+	50989868	50994509	SubName: Full=Putative uncharacterized protein;	0	0	0	0	0	0	0	0
4933417A18Rik	chr13	+	35016277	35047744	hypothetical protein LOC66761	0	0	0	0	0	0	0	0
4933417G07Rik	chr3	+	55651026	55651987	Mus musculus adult male testis cDNA, RIKEN full-length enriched library, clone:4933417G07 product:similar to SEC13-RELATED PROTEIN [Homo sapiens], full insert sequence.	0.486305	0.358558	0.616	0.486954	0.563497	0.658313	0.315009	0.512273
4933421E11Rik	chr3	+	106487904	106539494	receptor-interacting factor 1	15.6944	18.5554	17.3712	17.207	18.6821	18.5268	20.1156	19.1082
4933421I07Rik	chr7	-	49700831	49703450	hypothetical protein LOC71162	0	0	0	0	0	0	0	0
4933421O10Rik	chr4	-	33114113	33118298	Mus musculus adult male testis cDNA, RIKEN full-length enriched library, clone:4933421O10 product:unclassifiable, full insert sequence.	1.19366	0.941215	1.19093	1.1086	1.38707	1.41067	0.810024	1.20259
4933422H20Rik	chr11	+	115301858	115309582	tripartite motif protein 47-like	0.0442096	0	0	0.0147365	0	0	0	0
4933424B01Rik	chr6	-	146498153	146526357	cell cycle regulator Mat89Bb homolog	60.4345	47.9571	63.9818	57.4578	111.702	96.772	110.703	106.393
4933425L06Rik	chr13	+	105872201	105911862	hypothetical protein LOC66763	0	0	0	0	0	0	0	0
4933425O20Rik	chr2	+	130232257	130233530	hypothetical protein LOC66766	0.0884191	0	0.1232	0.0705397	0.0866919	0	0.0450013	0.0438977
4933426I21Rik	chr7	+	28592214	28603811	SubName: Full=Putative uncharacterized protein; Flags: Fragment;	0.574724	1.29977	1.1088	0.994432	0.563497	1.08151	1.03503	0.893347
4933426M11Rik	chr12	+	81891545	81981820	hypothetical protein LOC217684	153.628	195.862	179.297	176.263	50.498	53.7936	41.4462	48.5793
4933427D06Rik	chr6	+	89046108	89060031	hypothetical protein LOC232217	0.0442096	0	0	0.0147365	0	0	0	0
4933427D14Rik	chr11	-	71967598	72020933	SubName: Full=Novel protein (4933427D14Rik);	3.89044	5.24391	5.6672	4.93385	8.79923	9.21638	7.96524	8.66028
4933427E11Rik	chr15	+	74539590	74540804	SubName: Full=Putative uncharacterized protein; Flags: Fragment;	3.40414	2.19617	1.7248	2.4417	4.11786	4.89032	6.7052	5.2378
4933427G17Rik	chr7	+	128126022	128158301	hypothetical protein LOC74466	0.132629	0.313738	0.0410666	0.162478	0.0866919	0.188089	0.0450013	0.106594
4933429O19Rik	chr14	+	49498547	49506787	Mus musculus adult male testis cDNA, RIKEN full-length enriched library, clone:1700031B11 product:unclassifiable, full insert sequence.	0	0	0	0	0	0	0	0
4933430H15Rik	chr3	-	87540844	87552545	leucine-rich repeat-containing protein C10orf92	3.27151	4.66125	4.02453	3.98576	6.67528	6.06588	6.39019	6.37712
4933430I17Rik	chr4	+	62186402	62209027	hypothetical protein LOC214106	0.132629	0.179279	0.0410666	0.117658	0.130038	0.188089	0.0450013	0.121043
4933431E20Rik	chr3	-	107691767	107699131	Mus musculus adult male testis cDNA, RIKEN full-length enriched library, clone:4933431E20 product:unclassifiable, full insert sequence.	48.5863	30.2533	40.9024	39.914	38.0144	44.4831	43.5613	42.0196
4933432B09Rik	chr15	-	79440005	79489386	hypothetical protein LOC75729	0.353677	0.806756	0.903466	0.687966	1.38707	0.846402	1.30504	1.1795
4933432I09Rik	chr16	-	18208330	18213956	Mus musculus adult male testis cDNA, RIKEN full-length enriched library, clone:1700003P12 product:RIKEN cDNA 4933432I09 gene, full insert sequence.	0	0.0896395	0.0410666	0.0435687	0.0433459	0	0	0.0144486
4933433C11Rik	chr2	-	25068078	25070150	hypothetical protein LOC74472	0	0	0.0410666	0.0136889	0	0	0.0450013	0.0150004
4933433P14Rik	chr12	+	106923561	106941267	GSK3-beta interaction protein	20.5132	16.1351	18.5621	18.4035	25.9642	23.4171	23.7607	24.3807
4933434E20Rik	chr3	+	89855557	89866369	hypothetical protein LOC99650	39.877	33.2114	37.6992	36.9292	34.33	33.4329	39.4662	35.743
4933434I20Rik	chr8	+	85872370	85906219	glycosyltransferase 54 domain-containing protein	0	0	0	0	0	0	0	0
4933436C20Rik	chr8	-	94849936	94880019	Mus musculus adult male testis cDNA, RIKEN full-length enriched library, clone:4933436C20 product:hypothetical protein, full insert sequence.	12.5113	12.9081	10.6773	12.0322	4.11786	4.18499	4.59014	4.29766
4933436I01Rik	chrX	-	65173038	65174625	hypothetical protein LOC66780	0	0	0	0	0	0	0	0
4933437F05Rik	chr12	-	88562072	88579551	pyrroline-5-carboxylate reductase-like protein	0.132629	0	0.0821333	0.0715873	0.130038	0	0.0900027	0.0733468
4933439C10Rik	chr11	+	59319186	59324569	Mus musculus 10 days embryo whole body cDNA, RIKEN full-length enriched library, clone:2610028M21 product:unclassifiable, full insert sequence.	16.1365	13.4011	11.088	13.5419	9.14599	10.3449	10.8453	10.1121
4933439F18Rik	chr11	+	60230646	60264429	hypothetical protein LOC66771	69.8511	47.8675	50.7994	56.1727	26.0076	29.2949	22.0057	25.7694
4F2 lc	chr8	-	124412221	124420465	Mus musculus mRNA for 4F2/CD98 light chain, complete cds.	29.7973	72.2046	58.0272	53.343	15.5612	17.3042	11.4753	14.7803
5031410I06Rik	chr5	-	26425207	26431854	hypothetical protein LOC381622	0.132629	0	0	0.0442096	0.173384	0	0	0.0577946
5031414D18Rik	chr14	+	75415833	75452339	hypothetical protein LOC271221	1.23787	1.12049	1.64267	1.33368	0.780227	1.12854	1.03503	0.981265
5031425F14Rik	chr2	+	166272950	166284270	Mus musculus adult male aorta and vein cDNA, RIKEN full-length enriched library, clone:A530024L20 product:weakly similar to vsaD protein (fragment) [Mycoplasma pulmonis], full insert sequence.	0.132629	0.358558	0.2464	0.245862	0.0433459	0.0470223	0.0900027	0.0601236
5031426D15Rik	chr2	-	6843747	6849768	Mus musculus 11 days pregnant adult female ovary and uterus cDNA, RIKEN full-length enriched library, clone:5031426D15 product:unclassifiable, full insert sequence.	0.265257	0.0448198	0.3696	0.226559	0.130038	0.282134	0.135004	0.182392
5031434O11Rik	chr3	+	51363678	51371038	Mus musculus 11 days pregnant adult female ovary and uterus cDNA, RIKEN full-length enriched library, clone:5031434O11 product:unclassifiable, full insert sequence.	1.14945	0.268919	0.862399	0.760256	0.520151	0.517246	0.360011	0.465803
5031439G07Rik	chr15	-	84776149	84818401	hypothetical protein LOC223739	62.4239	98.4242	84.7615	81.8699	65.7991	63.7623	59.2218	62.9277
5033404E19Rik	chr1	+	187321184	187321893	Mus musculus RIKEN cDNA 5033404E19 gene (5033404E19Rik), non-coding RNA.	0.132629	0.134459	0.0821333	0.116407	0	0	0	0
5033406O09Rik	chr12	-	113180201	113182693	Mus musculus 11 days pregnant adult female ovary and uterus cDNA, RIKEN full-length enriched library, clone:5033406O09 product:unclassifiable, full insert sequence.	0.0884191	0.0896395	0.0821333	0.0867306	0.21673	0.705335	0.495015	0.47236
5033411D12Rik	chr13	-	16949309	17786599	hypothetical protein LOC192136	8.3114	4.61643	5.83146	6.2531	1.47376	1.83387	1.35004	1.55256
5033414D02Rik	chr19	-	29423166	29436361	transmembrane protein C9orf46 homolog	42.5296	34.0182	42.7914	39.7797	53.879	44.5772	52.0665	50.1742
5033414K04Rik	chr1	-	84111906	84337685	Mus musculus 11 days pregnant adult female ovary and uterus cDNA, RIKEN full-length enriched library, clone:5033414K04 product:unclassifiable, full insert sequence.	0.486305	0.806756	0.328533	0.540531	0.21673	0.282134	0.315009	0.271291
5033421C21Rik	chr14	-	7976634	8077220	SubName: Full=Putative uncharacterized protein; Flags: Fragment;	0	0	0	0	0	0	0	0
5133401N09Rik	chr13	+	58259009	58266054	probable gluconokinase	27.4541	28.5502	22.2581	26.0875	28.9551	23.3231	31.1859	27.8214
5330413P13Rik	chr2	-	131645741	131673392	Mus musculus adult male pituitary gland cDNA, RIKEN full-length enriched library, clone:5330413P13 product:unclassifiable, full insert sequence.	0	0	0	0	0	0	0	0
5330417C22Rik	chr3	-	108260986	108339440	hypothetical protein LOC229722	0.0884191	0.0448198	0.0821333	0.0717907	0	0	0	0
5330426P16Rik	chr16	-	50719409	50732886	Mus musculus 18-day embryo whole body cDNA, RIKEN full-length enriched library, clone:1110030C22 product:hypothetical protein, full insert sequence.	5.92408	7.9331	6.32426	6.72715	5.67832	6.48908	6.16518	6.11086
5330429B09Rikchr8-	chr8	-	19888754	19893019	SubName: Full=Putative uncharacterized protein;	2.25469	2.9581	4.35306	3.18862	6.93535	6.72419	7.65023	7.10326
5330429B09Rikchr8+	chr8	+	19784732	19788986	SubName: Full=Putative uncharacterized protein;	42.3528	33.4355	35.6048	37.131	38.7079	46.8813	45.9914	43.8602
5330434G04Rik	chrX	-	102543620	102587093	Mus musculus adult male olfactory brain cDNA, RIKEN full-length enriched library, clone:6430500B09 product:unclassifiable, full insert sequence.	0	0	0	0	0	0	0	0
5330437I02Rik	chr18	+	65857921	65911191	acyltransferase 3	0.0442096	0.179279	0.205333	0.142941	0	0.0470223	0	0.0156741
5330439B14Rik	chr6	+	142563114	142574982	Mus musculus adult male pituitary gland cDNA, RIKEN full-length enriched library, clone:5330439B14 product:hypothetical protein, full insert sequence.	0.663144	0.582657	0.4928	0.579533	0	0	0	0
53BP1	chr2	-	121041402	121097122	Mus musculus mRNA for 53BP1 protein.	13.4839	17.2108	14.9072	15.2006	13.0471	13.6365	12.8704	13.1847
5430401F13Rik	chr6	+	131493779	131503775	SubName: Full=Putative uncharacterized protein;	0	0	0	0	0	0	0	0
5430402E10Rik	chrX	+	75233629	75238906	hypothetical protein LOC71351	0	0	0	0	0	0	0	0
5430402O13Rik	chr6	+	50516641	50544864	Mus musculus 6 days neonate head cDNA, RIKEN full-length enriched library, clone:5430402O13 product:unclassifiable, full insert sequence.	0	0.0896395	0.0821333	0.0572576	0.0433459	0.0470223	0.0450013	0.0451232
5430405G05Rik	chr2	+	151527743	151537893	hypothetical protein LOC108832	0.0442096	0	0	0.0147365	0.0433459	0.0940447	0	0.0457969
5430405H02Rik	chr2	-	156668863	156688681	Mus musculus 6 days neonate head cDNA, RIKEN full-length enriched library, clone:5430405H02 product:unclassifiable, full insert sequence.	14.5449	13.5804	14.168	14.0978	12.0502	15.8465	14.4454	14.114
5430407P10Rik	chr2	-	6019545	6051231	hypothetical protein LOC227545	4.46517	3.13738	2.91573	3.50609	1.21369	1.55174	1.39504	1.38682
5430411K18Rik	chr18	+	78135205	78231766	hypothetical protein LOC100502841	37.136	73.594	61.5178	57.416	18.8121	23.0409	18.0455	19.9662
5430413K10Rik	chr2	+	154132979	154146378	hypothetical protein LOC433492	0	0	0.0410666	0.0136889	0	0	0	0
5430416N02Rik	chr5	-	100849860	100858554	Mus musculus 6 days neonate head cDNA, RIKEN full-length enriched library, clone:5430416N02 product:unclassifiable, full insert sequence.	45.1822	38.0072	41.6416	41.6103	15.7346	17.3512	18.2705	17.1188
5430416O09Rik	chr4	+	43742905	43747406	Mus musculus 6 days neonate head cDNA, RIKEN full-length enriched library, clone:5430416O09 product:hypothetical protein, full insert sequence.	0.176838	0.0448198	0.0410666	0.0875749	0.0433459	0.141067	0	0.061471
5430417L22Rik	chr2	+	118571497	118574543	Mus musculus adult male aorta and vein cDNA, RIKEN full-length enriched library, clone:A530048O11 product:unclassifiable, full insert sequence.	39.7886	38.6794	39.6293	39.3658	25.184	32.5395	30.3309	29.3515
5430419D17Rik	chr7	+	138317915	138394459	putative DMBT1-like protein precursor	0	0	0	0	0.21673	0.235112	0.0450013	0.165614
5430421N21Rik	chr15	-	101315560	101321943	type II hair keratin	0	0	0	0	0	0	0	0
5430427O19Rik	chrX	+	83067283	83136838	hypothetical protein LOC71398	0.132629	0.179279	0.0410666	0.117658	0	0	0	0
5430435G22Rik	chr1	+	133585271	133610041	ras-related protein Rab-7b	5.48199	5.64729	5.09226	5.40718	16.1247	17.0691	15.8405	16.3448
5430437P03Rik	chr8	+	73920753	73928671	BRCA1-A complex subunit MERIT40	47.3485	47.7779	48.1712	47.7658	53.4889	56.5679	61.8768	57.3112
5530400C23Rik	chr6	+	133242233	133245808	hypothetical protein LOC232426	0	0	0	0	0	0	0	0
5530601H04Rik	chrX	-	102232688	102265463	Mus musculus 10 days neonate head cDNA, RIKEN full-length enriched library, clone:5530601H04 product:RIKEN cDNA 5530601H04 gene, full insert sequence.	4.06728	3.09256	3.5728	3.57755	4.63802	4.51414	5.40016	4.85077
5730403B10Rik	chr16	-	4765460	4790246	LITAF-like protein	54.3336	59.7896	58.1093	57.4108	40.8319	44.3891	39.3762	41.5324
5730409E04Rik	chr4	+	126287097	126291615	hypothetical protein LOC230757	3.93465	2.64437	3.5728	3.38394	6.28516	6.25397	6.8402	6.45978
5730416F02Rik	chrX	+	106196823	106197635	Mus musculus 8 days embryo whole body cDNA, RIKEN full-length enriched library, clone:5730416F02 product:similar to CAPPING PROTEIN (ACTIN FILAMENT), GELSOLIN-LIKE [Mus musculus], full insert sequence.	1.06103	1.61351	1.31413	1.32956	1.82053	2.21005	1.26004	1.76354
5730419I09Rik	chr6	-	142959439	143048627	hypothetical protein LOC74741	15.6944	19.9896	17.864	17.8493	14.2175	13.5424	12.6904	13.4834
5730422E09Rik	chr5	-	149931140	149995639	Mus musculus 0 day neonate cerebellum cDNA, RIKEN full-length enriched library, clone:C230003P19 product:unclassifiable, full insert sequence.	0.132629	0.179279	0.287466	0.199791	0.0433459	0.141067	0.135004	0.106472
5730437N04Rik	chr17	-	5410863	5440260	hypothetical protein LOC70544	103.716	70.4567	95.2746	89.8156	61.2912	62.5867	68.177	64.0183
5730446D14Rik	chr6	+	52115672	52119450	SubName: Full=5730446D14Rik protein; SubName: Full=MCG121171;	4.02307	2.59955	3.2032	3.27527	0.260076	0.329156	0.405012	0.331415
5730455O13Rik	chr19	-	38262968	38298622	protein FRA10AC1 homolog	30.6814	26.5781	28.4181	28.5592	24.1003	24.7338	20.8356	23.2232
5730455P16Rik	chr11	-	80173993	80191517	protein Njmu-R1	37.8876	41.8168	40.04	39.9148	25.8775	26.5676	25.8308	26.092
5730469M10Rik	chr14	-	41807028	41827064	hypothetical protein LOC70564 precursor	5.79145	4.12342	4.8048	4.90656	4.07452	5.45459	6.07518	5.20143
5730494M16Rik	chr18	-	25285723	25327378	tubulin polyglutamylase complex subunit 2	13.926	12.9977	12.8128	13.2455	33.8965	35.4078	32.536	33.9468
5730494N06Rik	chr2	-	132065227	132073524	hypothetical protein LOC70612	18.9659	21.3342	20.0405	20.1135	12.3969	13.0722	11.6103	12.3598
5730507C01Rik	chr12	+	18521315	18542060	zinc finger protein-like	0.0442096	0	0	0.0147365	0	0.0470223	0.0450013	0.0306746
5730508B09Rik	chr3	-	127572605	127599241	hypothetical protein LOC70617	3.66939	3.27184	5.09226	4.01117	1.08365	0.79938	0.855025	0.912685
5730522E02Rik	chr11	-	25516845	26110576	Mus musculus 8 days embryo whole body cDNA, RIKEN full-length enriched library, clone:5730522E02 product:unclassifiable, full insert sequence.	0	0	0	0	0	0	0	0
5730528L13Rik	chr4	+	48552817	48574792	hypothetical protein LOC66665	29.2667	23.9337	28.1717	27.1241	48.6341	47.8217	48.1064	48.1874
5730559C18Rik	chr1	-	138110107	138130841	hypothetical protein LOC67313	9.32822	13.3115	12.6075	11.749	12.1802	12.9782	11.5653	12.2412
5730577I03Rik	chr9	+	20411918	20421715	Mus musculus 8 days embryo whole body cDNA, RIKEN full-length enriched library, clone:5730577I03 product:unclassifiable, full insert sequence.	0.928401	1.12049	1.06773	1.03888	1.08365	0.940447	1.44004	1.15471
5730590G19Rik	chr7	+	86805081	86843031	treslin	2.21048	3.80968	3.12106	3.04707	17.1216	17.1161	16.6055	16.9478
5830403L16Rik	chr1	-	155696671	155698325	epididymal protein e9-2	0	0	0	0	0	0	0	0
5830405F06Rik	chr6	+	41005881	41013101	SubName: Full=Putative uncharacterized protein;	0	0.0448198	0	0.0149399	0.0433459	0	0.0450013	0.0294491
5830405N20Rik	chr10	+	129759907	129801167	hypothetical protein LOC67596	0	0	0	0	0	0	0	0
5830411N06Rik	chr7	+	147433199	147485699	scavenger receptor protein family member	2.34311	2.46509	1.88907	2.23242	0	0	0	0
5830415F09Rik	chr4	-	46389846	46402295	Mus musculus adult male thymus cDNA, RIKEN full-length enriched library, clone:5830415F09 product:hypothetical Uncharacterized protein family UPF0066 (VIRR) containing protein, full insert sequence.	5.21673	3.94414	4.72266	4.62784	3.33764	5.03139	3.87011	4.07971
5830416P10Rik	chr19	-	53515701	53539286	Mus musculus 15 days pregnant adult female placenta cDNA, RIKEN full-length enriched library, clone:I530028F09 product:hypothetical protein, full insert sequence.	0.265257	0.179279	0.0821333	0.175557	0.736881	0.517246	0.405012	0.553046
5830417I10Rik	chr3	+	88615348	88633293	Mus musculus adult male thymus cDNA, RIKEN full-length enriched library, clone:5830417I10 product:hypothetical PAH2 domain structure containing protein, full insert sequence.	16.7112	26.8022	24.9685	22.8273	26.9178	31.2699	24.3907	27.5261
5830418K08Rik	chr9	-	15121357	15162232	hypothetical protein LOC319675	12.2461	14.7457	15.3179	14.1032	27.9581	27.7432	26.5508	27.4174
5830427D03Rik	chr15	-	98590862	98592389	SubName: Full=Putative uncharacterized protein; SubName: Full=RIKEN cDNA 5830427D03 gene;	0.176838	0.224099	0.616	0.338979	0.346768	0.235112	0.180005	0.253962
5830432E09Rik	chr7	-	142827613	142843997	Mus musculus adult male thymus cDNA, RIKEN full-length enriched library, clone:5830432E09 product:unclassifiable, full insert sequence.	0.486305	0.582657	0.616	0.561654	0.390114	0.141067	0.630019	0.387066
5830433M19Rik	chr4	-	94166769	94223487	hypothetical protein LOC67770	2.51995	4.21306	4.22986	3.65429	6.9787	5.97184	5.08515	6.01189
5930403L14Rik	chr4	-	154004800	154010475	SubName: Full=Putative uncharacterized protein;	0	0	0	0	0	0	0	0
5930412G12Rik	chr5	-	129085004	129106562	Mus musculus 13 days embryo forelimb cDNA, RIKEN full-length enriched library, clone:5930412G12 product:unclassifiable, full insert sequence.	0	0	0	0	0	0	0	0
5930416I19Rik	chr6	-	128307017	128312915	RecName: Full=Uncharacterized protein C12orf32 homolog;	14.766	15.5525	14.2091	14.8425	22.93	20.3137	22.5007	21.9148
5930434B04Rik	chr2	+	26865485	26876609	calcium channel flower homolog	25.5973	27.3849	27.9253	26.9692	25.4007	23.182	21.9156	23.4995
6030405A18Rik	chr3	-	54700990	54719809	hypothetical protein LOC329641	0	0	0	0	0	0	0	0
6030408B16Rik	chr15	+	101123642	101127857	Mus musculus 13 days embryo male testis cDNA, RIKEN full-length enriched library, clone:6030408B16 product:unclassifiable, full insert sequence.	0	0.0448198	0.0821333	0.0423177	0.0433459	0.188089	0.0900027	0.107146
6030419C18Rik	chr9	+	58336409	58347549	hypothetical protein LOC319477	47.9674	57.8623	49.1978	51.6758	51.4516	48.8092	54.9466	51.7358
6030422M02Rik	chr1	+	9898718	9931035	minichromosome maintenance complex	0	0	0	0	0	0	0	0
6030429G01Rik	chr7	-	4474558	4484044	hypothetical protein LOC436022	0.707353	0.941215	1.02667	0.891745	6.32851	5.17246	7.06521	6.18872
6030446N20Rik	chr18	-	12140447	12279962	transmembrane protein C18orf45 homolog	4.86305	7.21598	5.99573	6.02492	4.98478	3.43263	4.63514	4.35085
6030458C11Rik	chr15	-	12737931	12754412	hypothetical protein LOC77877	66.3144	51.5875	59.7109	59.2043	34.7201	38.6994	35.8211	36.4135
6030468B19Rik	chr11	+	117658973	117668622	hypothetical protein LOC77727 precursor	0.0442096	0	0.0410666	0.0284254	0.0866919	0.0470223	0.0450013	0.0595719
6030498E09Rik	chrX	+	36125956	36315865	hypothetical protein LOC77883	0	0	0	0	0	0	0	0
6230400D17Rik	chr14	-	21521233	21522321	Mus musculus adult male eyeball cDNA, RIKEN full-length enriched library, clone:7530415A19 product:unclassifiable, full insert sequence.	76.3941	55.711	78.7658	70.2903	81.9238	62.1165	83.2525	75.7643
6230409E13Rik	chr4	+	21858472	21928608	hypothetical protein LOC76132	4.24412	5.87139	5.6672	5.2609	22.6699	24.4046	19.2156	22.0967
6230427J02Rik	chr9	-	107886554	107888247	Inka1 protein	1.50313	1.38941	1.7248	1.53911	0.736881	0.987469	1.62005	1.1148
6330403A02Rik	chr1	-	182364365	182413635	hypothetical protein LOC381310	1.06103	1.25495	1.56053	1.29217	0	0	0	0
6330403K07Rik	chr11	-	70845442	70847119	hypothetical protein LOC103712	0	0.0896395	0.0410666	0.0435687	0	0.0470223	0.0450013	0.0306746
6330406I15Rik	chr5	+	150214380	150234278	hypothetical protein LOC70717	24.2268	22.2306	21.6832	22.7135	14.1308	15.1412	14.8954	14.7225
6330407A03Rik	chr4	+	3642110	3643953	Mus musculus adult male medulla oblongata cDNA, RIKEN full-length enriched library, clone:6330407A03 product:hypothetical Microbodies C-terminal targeting signal containing protein, full insert sequence.	0	0	0	0	0	0	0	0
6330407J23Rik	chr10	+	28863801	28919434	hypothetical protein LOC67412 precursor	1.63575	1.83761	1.1088	1.52739	9.14599	8.46402	8.95526	8.85509
6330408A02Rik	chr7	-	13844315	13864070	Mus musculus adult male medulla oblongata cDNA, RIKEN full-length enriched library, clone:6330408A02 product:hypothetical protein, full insert sequence.	10.6103	13.4459	11.5808	11.879	11.9201	12.555	11.2503	11.9085
6330409N04Rik	chr14	-	62153141	62175723	chronic lymphocytic leukemia deletion region	12.865	11.6531	12.7717	12.4299	6.9787	8.04082	8.19024	7.73659
6330416G13Rik	chr4	+	63219821	63247387	transmembrane protein C9orf91 homolog	9.90294	14.7457	14.3733	13.0073	15.2578	13.4014	12.2854	13.6482
6330439K17Rik	chr2	-	144296292	144353134	ankyrin repeat-containing protein C20orf12	0.795772	0.761936	0.657066	0.738258	2.81749	2.39814	2.38507	2.53357
6330503K22Rik	chr7	+	125856124	125880532	centrosomal protein CP110	4.19991	5.01981	7.06346	5.42773	11.0532	12.1318	12.4204	11.8684
6330512M04Rik	chr7	-	149512014	149558164	CD225 family protein FLJ76511 homolog	6.71986	7.66418	8.09013	7.49139	0.650189	0.517246	0.855025	0.674153
6330527O06Rik	chr2	+	135883662	135895653	LAMP family protein C20orf103 homolog precursor	0	0	0	0	0	0	0	0
6330545A04Rik	chr4	+	140769870	140782671	miro domain-containing protein C1orf89 homolog	1.94522	2.15135	2.13547	2.07734	0.866919	1.83387	1.89006	1.53028
6330549D23Rik	chr3	-	96410584	96433742	Mus musculus adult male medulla oblongata cDNA, RIKEN full-length enriched library, clone:6330549D23 product:hypothetical protein, full insert sequence.	1.19366	2.24099	2.54613	1.99359	2.86083	2.44516	2.16006	2.48869
6330577E15Rik	chr19	+	47806245	47810078	hypothetical protein LOC67788	92.0001	99.6791	86.3221	92.6671	101.56	97.8535	105.078	101.497
6330578E17Rik	chr1	-	37473929	37486948	hypothetical protein LOC76178	123.079	143.468	113.837	126.795	86.0417	119.343	112.323	105.903
6430411K18Rik	chr12	+	110829746	110831125	Mus musculus adult male olfactory brain cDNA, RIKEN full-length enriched library, clone:6430411K18 product:unclassifiable, full insert sequence.	0	0	0	0	0	0	0	0
6430526N21Rik	chr7	+	4981631	4983032	Mus musculus 11 days embryo head cDNA, RIKEN full-length enriched library, clone:6230427H18 product:weakly similar to ZNF72=KRUPPEL-TYPE ZINC FINGER (KRUPPEL-RELATED ZINC FINGER PROTEIN) (FRAGMENT) [Homo sapiens], full insert sequence.	3.40414	7.12634	5.95466	5.49505	7.62889	7.89975	5.98518	7.17127
6430527G18Rik	chr12	-	88221652	88225764	enhanced at puberty protein 1	88.6844	105.64	93.673	95.9992	119.678	126.443	123.259	123.127
6430531B16Rik	chr7	-	147158201	147164654	SubName: Full=Putative uncharacterized protein; SubName: Full=RIKEN cDNA 6430531B16 gene;	0.795772	0.582657	0.862399	0.746943	0.476805	0.141067	0.135004	0.250959
6430548M08Rik	chr8	+	122638051	122689207	hypothetical protein LOC234797	9.90294	17.9727	15.0715	14.3157	4.33459	4.37308	3.10509	3.93759
6430550D23Rik	chr2	-	155826178	155833713	hypothetical protein LOC320095	0.176838	0.268919	0.1232	0.189652	0.0866919	0.141067	0.0450013	0.0909201
6430562O15Rik	chr13	-	100180790	100182781	Mus musculus 13 days embryo male testis cDNA, RIKEN full-length enriched library, clone:6030478L11 product:unclassifiable, full insert sequence.	1.3705	4.48198	2.2176	2.69002	3.72775	2.68027	2.52007	2.97603
6430571L13Rik	chr9	+	107242970	107252014	hypothetical protein LOC235599	9.19559	9.90517	9.52746	9.54274	0.0866919	0.141067	0.315009	0.180923
6430573F11Rik	chr8	+	37520627	37576067	hypothetical protein LOC319582	0	0	0	0	0.260076	0.282134	0.270008	0.270739
6430598A04Rik	chr5	-	138172190	138182835	neuronal tyrosine phosphorylated adaptor for	9.63769	10.2189	9.60959	9.82206	12.3536	9.40447	10.3503	10.7028
6430704M03Rik	chr4	-	56973007	57003263	hypothetical protein LOC230235	0	0	0.0410666	0.0136889	0	0	0.0450013	0.0150004
6530401D17Rik	chrX	+	132567905	132569485	signal peptidase complex subunit 3	0.928401	0.761936	1.14987	0.946734	1.21369	1.83387	2.16006	1.73587
6530401N04Rik	chr12	-	53089298	53107488	probable D-tyrosyl-tRNA(Tyr) deacylase 2	49.7358	39.1276	45.1733	44.6789	44.0395	46.9283	46.2614	45.743
6530411M01Rik	chr17	-	9340583	9360887	Mus musculus adult male diencephalon cDNA, RIKEN full-length enriched library, clone:9330161K24 product:unclassifiable, full insert sequence.	0.0884191	0	0	0.029473	0	0.0470223	0	0.0156741
6530418L21Rik	chr3	+	105507516	105523760	hypothetical protein LOC109050	24.3153	28.0123	28.4592	26.9289	21.2829	22.6648	22.6357	22.1944
6620401K05Rik	chr9	-	108961702	108976638	Mus musculus adult male tongue cDNA, RIKEN full-length enriched library, clone:2310050C04 product:three prime repair exonuclease 1, full insert sequence.	15.1197	16.5385	14.3323	15.3301	13.3072	11.7556	13.2754	12.7794
6720401G13Rik	chrX	-	47908920	47988435	Mus musculus adult male thymus cDNA, RIKEN full-length enriched library, clone:5830467J12 product:unclassifiable, full insert sequence.	9.90294	11.1153	16.0571	12.3584	7.41216	8.46402	9.00027	8.29215
6720456B07Rik	chr6	+	113554765	113566945	probable protein BRICK1	115.387	126.257	106.609	116.084	84.1778	96.9601	108.993	96.7104
6720456H20Rik	chr14	+	49065802	49134834	Mus musculus 13 days embryo forelimb cDNA, RIKEN full-length enriched library, clone:5930435P15 product:similar to KAIA4653 PROTEIN [Homo sapiens], full insert sequence.	5.12831	7.61936	7.47413	6.7406	10.143	9.45149	8.41525	9.33656
6720463M24Rik	chr14	+	99445595	99473326	protein aurora borealis	3.27151	4.39234	4.39413	4.01932	10.9232	12.3669	11.5203	11.6035
6720489N17Rik	chr13	-	62618156	62725542	SubName: Full=Putative uncharacterized protein;	0.707353	0.896395	0.862399	0.822049	1.90722	2.44516	2.88009	2.41082
6820408C15Rik	chr2	+	152241322	152270064	hypothetical protein LOC228778	0	0	0	0	0	0	0	0
6820431F20Rik	chr8	-	19863863	20020392	Mus musculus adult male tongue cDNA, RIKEN full-length enriched library, clone:2310006C03 product:cadherin 11, full insert sequence.	100.975	130.784	135.848	122.536	119.938	129.829	95.5378	115.102
6D	chr13	+	65998107	66007518	Mus musculus blastocyst blastocyst cDNA, RIKEN full-length enriched library, clone:I1C0013E13 product:hypothetical Zn-finger, C2H2 type/KRAB box containing protein, full insert sequence.	0.0442096	0	0	0.0147365	0	0	0	0
7420426K07Rik	chr9	+	98803537	98805041	hypothetical protein LOC546157	0	0	0	0	0	0	0	0
7420461P10Rik	chr1	-	164577373	164588350	hypothetical protein LOC100038657	0	0	0	0	0	0	0	0
7530420F21Rik	chr1	-	151923790	151946896	Mus musculus adult male eyeball cDNA, RIKEN full-length enriched library, clone:7530420F21 product:unclassifiable, full insert sequence.	1.10524	0.672296	0.862399	0.879978	2.03726	3.00943	2.38507	2.47725
8030411F24Rik	chr2	+	148607744	148611672	cystatin-14 precursor	0	0	0	0	0	0	0	0
8030462N17Rik	chr18	-	77872019	77953225	SubName: Full=Putative uncharacterized protein; SubName: Full=RIKEN cDNA 8030462N17	15.1197	19.138	18.5211	17.5929	12.7437	12.2728	10.1703	11.7289
8430406I07Rik	chr2	+	144096666	144106965	hypothetical protein LOC74528	9.19559	8.1572	8.45973	8.60417	7.84562	7.9938	7.38022	7.73988
8430408G22Rik	chr6	+	116600701	116602865	protein DEPP	14.0144	11.3842	12.7307	12.7098	0.780227	0.658313	0.180005	0.539515
8430410A17Rik	chr6	+	87863969	87886607	hypothetical protein LOC232210	16.3575	16.9867	14.784	16.0427	24.2304	27.6021	27.9008	26.5778
8430410K20Rik	chr9	+	4376561	4386869	hypothetical protein LOC78100	46.9064	47.1952	52.7296	48.9437	42.1323	46.5991	41.3562	43.3625
8430419L09Rik	chr6	+	135148004	135186258	hypothetical protein LOC74525	12.865	17.9727	16.7963	15.878	18.2053	18.1506	19.8906	18.7488
8430427H17Rik	chr2	-	153233196	153355707	hypothetical protein LOC329540	2.47574	2.19617	3.2032	2.62503	3.33764	2.77432	2.97009	3.02735
8430429K09Rik	chr11	+	3352439	3379834	Mus musculus 0 day neonate lung cDNA, RIKEN full-length enriched library, clone:E030015I05 product:hypothetical protein, full insert sequence.	10.6545	9.59143	10.6773	10.3078	9.70949	10.3449	11.8804	10.6449
8430431K14Rik	chr19	-	31288032	31290886	Mus musculus adult male corpora quadrigemina cDNA, RIKEN full-length enriched library, clone:B230399E04 product:unclassifiable, full insert sequence.	0	0	0	0	0	0	0	0
9030025P20Rik	chr17	+	15115827	15128541	hypothetical protein LOC100041574	43.0601	39.1725	46.4464	42.893	17.9886	15.5174	15.2104	16.2388
9030224M15Rik	chr10	+	40403087	40530889	hypothetical protein LOC327747 precursor	0.618934	0.761936	0.616	0.665623	1.21369	1.59876	1.21504	1.34249
9030409G11Rik	chr4	-	141658304	141795316	kazrin	0	0	0	0	0	0	0	0
9030418K01Rik	chr2	+	178149238	178156866	hypothetical protein LOC71532	0	0.0896395	0	0.0298798	0	0	0	0
9030425E11Rik	chr9	+	40494046	40592129	adipocyte adhesion molecule precursor	12.1134	11.8772	10.5541	11.5149	78.5429	74.6715	71.7321	74.9822
9030612E09Rik	chr10	+	42894509	42896368	hypothetical protein LOC74530	0.486305	0.582657	0.287466	0.452143	1.30038	0.752357	1.39504	1.14926
9030617O03Rik	chr12	+	102017332	102135190	hypothetical protein LOC217830 precursor	42.1759	46.9711	41.9701	43.7057	60.9877	66.9598	63.7669	63.9048
9030619P08Rik	chr15	-	75258035	75262259	RIKEN cDNA 9030619P08	13.086	11.698	11.088	11.9573	30.2555	28.1194	32.0409	30.1386
9030624J02Rik	chr7	+	125883784	125985005	hypothetical protein LOC71517	35.7213	41.5031	38.5205	38.5816	52.0151	57.2262	53.0566	54.0993
9030625A04Rik	chr14	-	77424007	77436424	hypothetical protein LOC210808	3.13888	4.16824	5.13333	4.14682	6.63193	5.6897	4.68014	5.66726
9130008F23Rik	chr17	-	41012430	41017507	hypothetical protein LOC71583	1.63575	0.986035	1.39627	1.33935	1.08365	1.55174	1.66505	1.43348
9130011E15Rik	chr19	-	45892633	46072978	hypothetical protein LOC71617	18.2586	18.1968	18.0693	18.1749	20.5893	22.0535	21.3756	21.3395
9130011J15Rik	chr8	-	75089096	75094947	hypothetical protein LOC66818 precursor	210.349	151.67	181.802	181.274	116.08	129.264	148.549	131.298
9130014G24Rik	chr10	-	10055506	10149637	SubName: Full=Putative uncharacterized protein;	0	0	0	0	0	0	0.0900027	0.0300009
9130017N09Rik	chr10	+	79283765	79293197	hypothetical protein LOC78906	0.353677	0.224099	0.205333	0.261036	0.0433459	0	0	0.0144486
9130019O22Rik	chr7	-	134525773	134530680	hypothetical protein LOC78921	0.928401	1.12049	1.3552	1.1347	1.25703	1.45769	1.17003	1.29492
9130019P16Rik	chr6	-	54219674	54380215	Mus musculus adult male cecum cDNA, RIKEN full-length enriched library, clone:9130019P16 product:hypothetical protein, full insert sequence.	7.78088	10.6223	6.98133	8.4615	1.0403	0.79938	0.585017	0.808233
9130023H24Rik	chr7	-	135377964	135381545	hypothetical protein LOC319792	7.91351	10.3982	9.44533	9.25234	10.7064	11.2383	12.4204	11.4551
9130024F11Rik	chr1	+	57028312	57099357	Mus musculus adult male cortex cDNA, RIKEN full-length enriched library, clone:B530002L08 product:unclassifiable, full insert sequence.	1.59154	2.19617	1.4784	1.75537	1.99391	1.41067	2.02506	1.80988
9130204L05Rik	chr3	-	90892058	90894727	S100 calcium-binding protein, ventral prostate	0	0	0	0	0	0	0	0
9130206I24Rik	chr4	+	114581893	114594572	Mus musculus 16 days embryo head cDNA, RIKEN full-length enriched library, clone:C130034A19 product:unclassifiable, full insert sequence.	5.70304	4.48198	4.88693	5.02398	6.54524	6.30099	6.8852	6.57714
9130208E07Rik	chr4	-	45420043	45421638	Mus musculus adult male cecum cDNA, RIKEN full-length enriched library, clone:9130208E07 product:unclassifiable, full insert sequence.	12.8208	12.1462	8.58293	11.1833	10.0129	15.8936	16.6955	14.2007
9130209A04Rik	chr18	+	47612321	47630522	Mus musculus adult male cecum cDNA, RIKEN full-length enriched library, clone:9130209A04 product:unclassifiable, full insert sequence.	0	0	0	0	0	0	0	0
9130221H12Rik	chr7	+	26013898	26015280	Mus musculus adult male cecum cDNA, RIKEN full-length enriched library, clone:9130221H12 product:unclassifiable, full insert sequence.	16.8438	21.0205	20.5333	19.4659	20.7194	18.1506	15.8405	18.2368
9130230L23Rik	chr5	-	66379166	66395524	Mus musculus adult male cecum cDNA, RIKEN full-length enriched library, clone:9130230L23 product:hypothetical protein, full insert sequence.	0.0442096	0.0448198	0.0821333	0.0570542	0	0	0	0
9130401M01Rik	chr15	-	57853813	57908044	hypothetical protein LOC75758	47.039	45.492	48.0069	46.846	49.5878	60.2826	59.2218	56.3641
9130404H23Rik	chr17	-	66904591	66943962	protein THEMIS3	0	0	0	0	0	0	0	0
9130409I23Rik	chr1	+	182981367	182990798	hypothetical protein LOC619326	0	0	0	0	0.0433459	0	0	0.0144486
9230019H11Rik	chr10	-	7216994	7226702	SubName: Full=Putative uncharacterized protein;	0	0	0	0	0	0	0	0
9230102K24Rik	chr10	+	110037705	110053017	Mus musculus adult male epididymis cDNA, RIKEN full-length enriched library, clone:9230102K24 product:unclassifiable, full insert sequence.	0	0	0	0	0	0	0	0
9230104L09Rik	chr2	-	148672449	148676670	cystatin E2	0	0	0	0	0	0	0	0
9230105E10Rik	chr7	-	111487267	111501872	tripartite motif protein TRIM5	0.972611	0.761936	1.76587	1.1668	2.38403	2.30409	1.75505	2.14772
9230107M04Rik	chr7	-	14140214	14156416	bovine seminal plasma protein-like 2	0	0	0	0	0	0	0	0
9230109A22Rik	chr15	-	25067284	25168585	SubName: Full=Putative uncharacterized protein;	0.0442096	0.0896395	0.0410666	0.0583052	0.0433459	0.141067	0	0.061471
9230110C19Rik	chr9	-	8021671	8042823	SubName: Full=9230110C19Rik protein;	2.56416	3.13738	3.08	2.92718	2.55741	3.9969	2.70008	3.0848
9230110F15Rik	chr9	-	35645913	35651735	prostate and testis expressed A	0	0	0	0	0	0	0	0
9230112D13Rik	chr14	-	35324806	35335987	SubName: Full=Putative uncharacterized protein;	0	0	0	0	0	0	0	0
9230113P08Rik	chr9	+	35716007	35718381	hypothetical protein LOC77908	0	0	0	0	0	0	0	0
9230114K14Rik	chr5	+	52581919	52637135	Mus musculus 9 days embryo whole body cDNA, RIKEN full-length enriched library, clone:D030041E15 product:unclassifiable, full insert sequence.	8.53245	4.88535	7.88479	7.10087	3.7711	3.43263	3.91512	3.70628
9230115E21Rik	chr9	-	51640918	51683991	Mus musculus adult male epididymis cDNA, RIKEN full-length enriched library, clone:9230115E21 product:kinesin family member C5A, full insert sequence.	0.132629	0.179279	0.205333	0.172414	0.173384	0.376179	0.225007	0.25819
9230116N13Rik	chr1	-	138308492	138312096	Mus musculus adult male epididymis cDNA, RIKEN full-length enriched library, clone:9230116N13 product:hypothetical Microbodies C-terminal targeting signal containing protein, full insert sequence.	7.8693	6.18513	5.7904	6.61494	6.89201	6.58313	7.24521	6.90678
9330020H09Rik	chr15	+	98397754	98401295	Mus musculus adult male diencephalon cDNA, RIKEN full-length enriched library, clone:9330020H09 product:unclassifiable, full insert sequence.	24.1384	20.8412	21.2315	22.0704	16.9049	18.95	23.9407	19.9319
9330101J02Rik	chr7	-	146824787	146869716	SubName: Full=Putative uncharacterized protein; Flags: Fragment;	0	0.134459	0.0410666	0.0585086	0.520151	0.329156	0.315009	0.388106
9330111N05Rik	chr13	+	81103334	81265423	Mus musculus adult male hypothalamus cDNA, RIKEN full-length enriched library, clone:A230065M06 product:unclassifiable, full insert sequence.	0.0884191	0	0	0.029473	0	0	0	0
9330129D05Rik	chr5	-	122048289	122110519	SubName: Full=Putative uncharacterized protein;	11.0966	10.6671	10.2667	10.6768	5.50493	5.73673	5.49016	5.57727
9330133O14Rik	chr8	-	124969167	124975222	Mus musculus 3 days neonate thymus cDNA, RIKEN full-length enriched library, clone:A630091J10 product:unclassifiable, full insert sequence.	0.928401	1.43423	1.06773	1.14346	0.693535	0.846402	0.810024	0.78332
9330151L19Rik	chr12	+	70298197	70300855	Mus musculus adult male diencephalon cDNA, RIKEN full-length enriched library, clone:9330151L19 product:hypothetical Myc-type, helix-loop-helix dimerization domain containing protein, full insert sequence.	2.25469	2.33063	2.62826	2.40453	1.08365	1.2696	1.12503	1.15943
9330158H04Rik	chr6	-	36159619	36338234	Mus musculus adult male diencephalon cDNA, RIKEN full-length enriched library, clone:9330158H04 product:unclassifiable, full insert sequence.	0	0	0	0	0	0	0	0
9330159F19Rik	chr10	+	28931448	28950585	hypothetical protein LOC212448	5.83566	8.69503	8.00799	7.5129	5.63497	5.6897	4.59014	5.30494
9330171B17Rik	chr7	+	86855168	86857243	SubName: Full=MCG147196; SubName: Full=Putative uncharacterized protein;	0.618934	1.25495	1.6016	1.1585	1.95057	2.35112	2.20507	2.16892
9330175E14Rik	chr8	-	96957026	96959003	Mus musculus adult male diencephalon cDNA, RIKEN full-length enriched library, clone:9330175E14 product:HYPOTHETICAL 4.5 KDA PROTEIN homolog [Homo sapiens], full insert sequence.	0	0	0.0410666	0.0136889	0.0433459	0	0.0450013	0.0294491
9330176C04Rik	chr9	-	119129608	119140810	SubName: Full=Putative uncharacterized protein; SubName: Full=RIKEN cDNA 9330176C04 gene;	0.0884191	0.179279	0.3696	0.212433	0.0866919	0.0470223	0.0900027	0.0745723
9330182L06Rik	chr5	+	9266192	9480717	RecName: Full=UPF0577 protein KIAA1324-like homolog; AltName: Full=Estrogen-induced gene 121-like protein; Short=EIG121L; Flags: Precursor;	0	0.0448198	0.0410666	0.0286288	0.0866919	0	0.0450013	0.0438977
9430007A20Rik	chr4	+	144109724	144119256	SubName: Full=9430007A20Rik protein; Flags: Fragment;	0	0	0	0	0	0	0	0
9430008C03Rik	chr2	-	158179435	158187258	Mus musculus 10 day old male pancreas cDNA, RIKEN full-length enriched library, clone:1810073H09 product:unclassifiable, full insert sequence.	13.2629	13.3115	16.2624	14.2789	11.7901	12.555	11.2953	11.8801
9430015G10Rik	chr4	+	155484106	155501372	hypothetical protein LOC230996	3.7136	5.91621	5.37973	5.00318	12.9604	11.9437	12.7804	12.5615
9430016H08Rik	chr1	+	57463391	57472802	hypothetical protein LOC68115 precursor	30.0183	26.8022	26.7754	27.8653	23.8403	24.8748	30.6459	26.4537
9430020K01Rik	chr18	+	4634926	4682867	hypothetical protein LOC240185	79.9751	99.2758	88.7861	89.3456	66.4927	80.7374	64.7569	70.6623
9430021M05Rik	chr2	+	162486898	162500940	Mus musculus 12 days embryo embryonic body between diaphragm region and neck cDNA, RIKEN full-length enriched library, clone:9430021M05 product:hypothetical protein, full insert sequence.	0	0	0	0	0	0	0	0
9430023L20Rik	chr15	+	101114731	101121365	autophagy-related protein 101	45.2264	45.6265	49.7728	46.8752	33.9399	31.2699	33.526	32.9119
9430031J16Rik	chr1	+	81073524	81338339	neuronal tyrosine phosphorylated adaptor for	0	0	0	0	0	0	0	0
9430038I01Rik	chr7	-	144567251	144602439	hypothetical protein LOC77252	3.40414	2.06171	2.8336	2.76648	3.33764	3.66774	2.79008	3.26515
9430041J12Rik	chr7	-	4025726	4072330	Mus musculus 12 days embryo embryonic body between diaphragm region and neck cDNA, RIKEN full-length enriched library, clone:9430041J12 product:hypothetical protein, full insert sequence.	0	0	0	0	0	0	0	0
9430060I03Rik	chr1	-	94830119	94847167	Mus musculus NOD-derived CD11c +ve dendritic cells cDNA, RIKEN full-length enriched library, clone:F630036F11 product:hypothetical protein, full insert sequence.	21.309	16.1351	17.9872	18.4771	21.1962	25.9093	18.6756	21.927
9430069I07Rik	chr15	-	34278807	34287627	SubName: Full=MCG131781; SubName: Full=Putative uncharacterized protein;	2.25469	4.0786	3.40853	3.24727	1.86388	3.10347	2.56508	2.51081
9430070O13Rik	chr1	-	158295059	158330121	hypothetical protein LOC77352	0.0442096	0.0448198	0	0.0296764	0	0.141067	0	0.0470223
9430076C15Rik	chr6	+	53237288	53347210	SubName: Full=Putative uncharacterized protein;	0.884191	1.12049	0.4928	0.832495	0.563497	0.376179	0.630019	0.523232
9430083A17Rik	chr13	-	51193106	51196096	Mus musculus 12 days embryo embryonic body between diaphragm region and neck cDNA, RIKEN full-length enriched library, clone:9430083A17 product:RIKEN cDNA 9430083A17 gene, full insert sequence.	0.309467	0.717116	0.2464	0.424328	0.606843	0.329156	0.360011	0.432003
9530002B09Rik	chr4	+	122366501	122382378	palmitoyl-protein thioesterase-like protein	0	0	0	0	0	0	0	0
9530003J23Rik	chr10	-	116669292	116675737	lysozyme C-like	0	0	0.1232	0.0410666	0	0	0	0
9530008L14Rik	chr13	-	41858516	41942985	hypothetical protein LOC109254	0.0442096	0	0.0410666	0.0284254	0	0	0	0
9530009M10Rik	chr1	-	136676299	136700175	Mus musculus adult male urinary bladder cDNA, RIKEN full-length enriched library, clone:9530009M10 product:unclassifiable, full insert sequence.	0.0442096	0.313738	0.3696	0.242516	0.0433459	0.0470223	0.135004	0.0751241
9530026P05Rik	chr6	+	92890575	93222971	Mus musculus adult male urinary bladder cDNA, RIKEN full-length enriched library, clone:9530026P05 product:unclassifiable, full insert sequence.	2.21048	1.79279	1.4784	1.82722	0.390114	0.705335	0.540016	0.545155
9530036O11Rik	chr5	+	28784813	29260535	Mus musculus adult male urinary bladder cDNA, RIKEN full-length enriched library, clone:9530053C13 product:unclassifiable, full insert sequence.	0	0	0	0	0	0	0	0
9530053A07Rik	chr7	+	28914484	28949830	Mus musculus adult male urinary bladder cDNA, RIKEN full-length enriched library, clone:9530053A07 product:hypothetical von Willebrand factor type D domain/EGF-like domain/Trypsin Inhibitor-like cysteine rich domain containing protein, full insert sequence.	0.972611	0.806756	0.657066	0.812144	0.693535	1.08151	0.990029	0.921693
9530059O14Rik	chr9	+	122481618	122588714	Mus musculus 16 days embryo head cDNA, RIKEN full-length enriched library, clone:C130060K15 product:unclassifiable, full insert sequence.	0	0.0448198	0	0.0149399	0	0	0	0
9530068E07Rik	chr11	+	52209929	52222225	keratinocyte-associated transmembrane protein 2	268.308	297.782	245.086	270.392	247.115	235.018	241.837	241.323
9530077C05Rik	chr9	+	22216020	22249123	hypothetical protein LOC68283	0.884191	0.582657	0.574933	0.680594	1.38707	1.6928	2.07006	1.71665
9530082P21Rik	chr17	+	23886202	23891032	Mus musculus 0 day neonate lung cDNA, RIKEN full-length enriched library, clone:E030034P13 product:unclassifiable, full insert sequence.	7.60405	7.97792	8.29546	7.95914	16.7315	14.1067	13.5454	14.7945
9530091C08Rik	chr9	+	68613152	68621129	Mus musculus 10 days neonate skin cDNA, RIKEN full-length enriched library, clone:4732444G10 product:unclassifiable, full insert sequence.	0	0	0	0	0	0	0	0
9630013A20Rik	chr14	-	84851282	84876231	Mus musculus 16 days neonate cerebellum cDNA, RIKEN full-length enriched library, clone:9630013A20 product:unclassifiable, full insert sequence.	0	0	0	0	0	0	0	0
9630014M24Rik	chr18	+	38761187	38805576	SubName: Full=Putative uncharacterized protein;	2.34311	1.61351	2.79253	2.24972	0.866919	1.45769	1.17003	1.16488
9630028B13Rik	chr1	-	187253235	187265698	SubName: Full=Putative uncharacterized protein; SubName: Full=RIKEN cDNA 9630028B13;	0	0	0	0	0.0866919	0	0.0450013	0.0438977
9630028H03Rik	chr2	-	135406265	135408956	Mus musculus 16 days neonate cerebellum cDNA, RIKEN full-length enriched library, clone:9630028H03 product:unclassifiable, full insert sequence.	0	0.0448198	0	0.0149399	0.0433459	0	0.0900027	0.0444495
9630033F20Rik	chr6	-	127035133	127059570	probable fructose-2,6-bisphosphatase TIGAR	8.93033	9.14323	9.85599	9.30985	8.79923	8.8402	9.81029	9.14991
9830001H06Rik	chr2	-	156836177	156905001	suppressor of glucose by autophagy	38.9928	66.2436	58.4378	54.5581	110.966	118.12	99.858	109.648
9830107B12Rik	chr17	-	48262554	48283257	RIKEN cDNA 9830107B12	0	0	0	0	0	0	0	0
9930012K11Rik	chr14	-	70554211	70559309	hypothetical protein LOC268759	2.7852	3.54076	3.86026	3.39541	4.89809	4.51414	5.31016	4.90746
9930013L23Rik	chr7	-	91081366	91235015	KIAA1199 homolog precursor	31.0351	43.4303	37.8634	37.443	6.84866	6.95931	6.7502	6.85272
9930014A18Rik	chr15	+	60654519	60662955	Mus musculus adult male urinary bladder cDNA, RIKEN full-length enriched library, clone:9530098E12 product:hypothetical Telomeric repeat binding factor (TRF) dimerisation domain structure containing protein, full insert sequence.	0.0884191	0.0448198	0.2464	0.126546	0.21673	0.282134	0.0450013	0.181288
9930021D14Rik	chr17	+	24610828	24612414	hypothetical protein LOC319259	2.91783	5.01981	4.88693	4.27486	4.8114	3.62072	3.4651	3.96574
9930021J03Rik	chr19	-	29788891	29880499	hypothetical protein LOC240613	20.7785	25.1439	26.488	24.1368	23.1034	21.9124	14.2204	19.7454
9930022D16Rik	chr11	+	109275230	109281719	SubName: Full=Novel protein; SubName: Full=Putative uncharacterized protein;	0	0	0	0	0	0.0470223	0	0.0156741
9930023K05Rik	chr19	+	56536126	56561219	PH domain-containing protein C10orf81 homolog	0.0442096	0.0448198	0.0821333	0.0570542	0.0433459	0	0.0900027	0.0444495
9930032O22Rik	chr5	-	86914901	86947625	serine protease DESC4 precursor	0	0	0	0	0	0	0	0
9930104L06Rik	chr4	+	124614291	124621905	hypothetical protein LOC194268	5.17252	6.31959	5.46186	5.65132	5.33155	5.92481	5.40016	5.55218
9930111J21Rik1	chr11	-	48759651	48792883	interferon-inducible GTPase family member	8.09035	12.0565	12.1147	10.7538	3.46768	3.1505	3.01509	3.21109
9930111J21Rik2	chr11	-	48779318	48864744	interferon inducible GTPase	6.71986	7.57454	7.88479	7.39306	2.25399	1.83387	1.57505	1.88764
a	chr2	+	154776929	154876748	Mus musculus nonagouti, mRNA (cDNA clone IMAGE:3154863).	0	0.0448198	0	0.0149399	0	0	0.0450013	0.0150004
A030009H04Rik	chr11	+	69154270	69156149	Mus musculus brain cDNA, clone MNCb-2875.	3.13888	5.87139	3.9424	4.31755	4.37794	3.52668	4.54513	4.14992
A130010J15Rik	chr1	+	194994242	195004026	hypothetical protein LOC319266	22.0606	16.6729	19.3013	19.3449	18.8121	17.9625	19.5306	18.7684
A130022J15Rik	chr6	-	97060937	97098877	Mus musculus 16 days neonate thymus cDNA, RIKEN full-length enriched library, clone:A130022J15 product:Hypothetical endoplasmic reticulum targeting sequence containing protein (Similar to expressed sequence AW214473), full insert sequence.	5.74724	8.29165	8.33653	7.45848	13.0905	14.671	13.9954	13.919
A130040M12Rik	chr13	-	62184506	62397530	Mus musculus mVL30-1 retroelement mRNA sequence.	0.309467	0.179279	0.2464	0.245049	0.390114	0.188089	0.270008	0.282737
A130049A11Rik	chr3	-	103768458	103772239	Mus musculus 16 days neonate thymus cDNA, RIKEN full-length enriched library, clone:A130049A11 product:hypothetical protein, full insert sequence.	1.72417	4.16824	3.696	3.19614	1.99391	2.25707	1.84505	2.03201
A1bg	chr15	-	60749143	60752903	alpha-1B-glycoprotein precursor	0	0	0	0	0	0	0	0
A1cf	chr19	+	31943250	32023896	APOBEC1 complementation factor	0	0	0	0	0	0	0	0
A230020J21Rik	chr1	+	192849229	192853660	Mus musculus adult male hypothalamus cDNA, RIKEN full-length enriched library, clone:A230020J21 product:hypothetical protein, full insert sequence.	1.14945	0.806756	1.1088	1.02167	2.81749	3.38561	1.48504	2.56271
A230046K03Rik	chr10	+	83006685	83059218	WASH complex subunit 7	40.3633	52.3943	57.8218	50.1932	42.0456	44.6242	35.9111	40.8603
A230050P20Rik	chr9	+	20673085	20678751	hypothetical protein LOC319278	5.39357	4.16824	4.84586	4.80256	9.27603	9.63958	8.59525	9.17029
A230051G13Rik	chr11	-	58968870	58977244	putative transferase C1orf69 homolog	5.03989	5.37837	5.33866	5.25231	3.46768	4.09094	3.55511	3.70457
A230056P14Rik	chr7	+	63217900	63235466	Mus musculus adult male hypothalamus cDNA, RIKEN full-length enriched library, clone:A230056P14 product:unclassifiable, full insert sequence.	0.839982	1.61351	2.05333	1.50227	3.25095	3.05645	2.02506	2.77749
A230057D06Rik	chr7	-	68850735	69073081	Mus musculus adult male hypothalamus cDNA, RIKEN full-length enriched library, clone:A230057D06 product:unclassifiable, full insert sequence.	0.0442096	0.0448198	0.0410666	0.0433653	0.0433459	0.0470223	0.0450013	0.0451232
A230065H16Rik	chr12	+	112645019	112650288	hypothetical protein LOC380787	0	0	0.0821333	0.0273778	0	0.0940447	0.0450013	0.0463487
A230072C01Rik	chrX	+	20538801	20564475	Mus musculus 0 day neonate head cDNA, RIKEN full-length enriched library, clone:4833404H03 product:unclassifiable, full insert sequence.	5.79145	3.27184	5.33866	4.80065	4.59467	5.17246	4.81514	4.86076
A230072E10Rik	chrX	-	147726516	147779389	Mus musculus adult male hypothalamus cDNA, RIKEN full-length enriched library, clone:A230072E10 product:unclassifiable, full insert sequence.	6.36618	6.76778	4.928	6.02065	3.51102	5.2665	3.64511	4.14088
A230073K19Rik	chr7	-	66537248	66544536	Mus musculus adult male diencephalon cDNA, RIKEN full-length enriched library, clone:9330156G04 product:unclassifiable, full insert sequence.	4.46517	7.88828	9.44533	7.26626	6.67528	5.97184	3.2401	5.29574
A230083G16Rik	chr6	+	124866880	124875862	SubName: Full=Putative uncharacterized protein; SubName: Full=RIKEN cDNA A230083G16;	0.176838	0.0448198	0.410666	0.210775	0.953611	0.517246	1.39504	0.955299
A230107C01Rik	chr7	-	29966550	29995774	Mus musculus adult male hypothalamus cDNA, RIKEN full-length enriched library, clone:A230107C01 product:hypothetical protein, full insert sequence.	0	0	0	0	0.0433459	0	0	0.0144486
a2ld1	chr14	-	123215444	123312387	Mus musculus adult male liver tumor cDNA, RIKEN full-length enriched library, clone:C730031B05 product:hypothetical protein, full insert sequence.	3.89044	3.54076	3.98346	3.80489	7.88896	7.9938	7.69523	7.85933
A2ld1	chr14	-	123290081	123312387	gamma-glutamylaminecyclotransferase	8.70929	7.61936	8.13119	8.15328	18.2053	16.9751	17.4605	17.547
A2m	chr6	+	121586190	121629256	alpha-2-macroglobulin-P precursor	0.0442096	0	0.0821333	0.0421143	0	0	0	0
A330008L17Rik	chr8	+	101940541	101948544	SubName: Full=Putative uncharacterized protein;	0	0	0	0	0	0	0	0
A330021E22Rik	chr5	-	5580981	5664232	hypothetical protein LOC207686	4.99568	4.70607	6.11893	5.27356	2.86083	2.82134	2.25007	2.64408
A330023F24Rik	chr1	+	196802568	196864102	Mus musculus adult male spinal cord cDNA, RIKEN full-length enriched library, clone:A330023F24 product:unclassifiable, full insert sequence.	0.486305	0.358558	0.698133	0.514332	0.866919	0.705335	0.540016	0.70409
A330035P11Rik	chr14	-	122497160	122506196	Mus musculus 13 days embryo male testis cDNA, RIKEN full-length enriched library, clone:6030436B06 product:mitochondria located 1 homolog (human), full insert sequence.	2.38732	3.04774	2.29973	2.57826	1.0403	0.893424	1.03503	0.989586
A330040F15Rik	chr19	-	12660357	12671056	Mus musculus adult male spinal cord cDNA, RIKEN full-length enriched library, clone:A330040F15 product:unclassifiable, full insert sequence.	0.0884191	0.0448198	0	0.044413	0.130038	0.141067	0.180005	0.15037
A330049M08Rik	chr4	-	134925491	134954142	myelin glycoprotein 11	0.0442096	0.0448198	0	0.0296764	0.0433459	0	0.0450013	0.0294491
A330050B17Rik	chr3	+	35898834	35907750	Mus musculus adult male medulla oblongata cDNA, RIKEN full-length enriched library, clone:6330589A16 product:hypothetical protein, full insert sequence.	5.30515	5.55765	4.84586	5.23622	4.29125	4.79628	5.76017	4.94923
A330050F15Rik	chr17	+	69788665	69838573	hypothetical protein LOC320722	0	0	0	0	0	0	0	0
A330069E16Rik	chr2	+	91077302	91078514	Mus musculus adult male spinal cord cDNA, RIKEN full-length enriched library, clone:A330069E16 product:unclassifiable, full insert sequence.	3.40414	2.15135	3.49066	3.01538	1.86388	1.83387	1.93506	1.8776
A330070K13Rik	chr5	-	130854720	130860501	SubName: Full=Putative uncharacterized protein;	0	0	0	0	0	0	0	0
A330076H08Rik	chr7	-	69075022	69127189	Mus musculus 16 days neonate cerebellum cDNA, RIKEN full-length enriched library, clone:9630016B09 product:unclassifiable, full insert sequence.	0.132629	0.0896395	0.4928	0.238356	0.260076	0.282134	0.180005	0.240738
A3galt2	chr4	+	128436501	128446542	alpha-1,3-galactosyltransferase 2 precursor	0.0442096	0.0896395	0.164267	0.0993719	0.0433459	0.0940447	0.0450013	0.0607973
A430005L14Rik	chr4	+	153331345	153336033	hypothetical protein LOC97159	36.9592	30.7015	32.9765	33.5457	35.8904	35.0316	35.9111	35.611
A430033K04Rik	chr5	+	139064086	139090054	SubName: Full=Putative uncharacterized protein;	3.2273	2.82364	3.8192	3.29005	3.42433	3.29156	3.15009	3.28866
A430078G23Rik	chr8	+	3353414	3390299	hypothetical protein LOC319493	0	0	0	0	0	0	0	0
A430084P05Rik	chr11	-	70604433	70626063	transmembrane protein C17orf87 homolog	0.0884191	0.0448198	0.0821333	0.0717907	0	0	0	0
A430089I19Rikchr5-	chr5	-	94731543	95384376	hypothetical protein LOC331195	0	0	0	0	0	0.0470223	0.180005	0.0756759
A430089I19RikchrUn_random+	chrUn_random	+	1585650	1589928	hypothetical protein LOC331195	0	0	0	0	0	0.0470223	0.135004	0.0606754
A430093F15Rik	chr19	+	10815436	10860533	SubName: Full=Putative uncharacterized protein;	0.0884191	0	0	0.029473	0	0.0940447	0	0.0313482
A430105I19Rik	chr2	-	118579880	118588397	RecName: Full=Uncharacterized protein C15orf52 homolog;	17.728	23.7545	23.2437	21.5754	22.1064	21.019	20.8356	21.3203
A430107O13Rik	chr6	+	21935909	22205606	hypothetical protein LOC214642	6.54302	7.21598	7.51519	7.0914	8.32242	8.55807	7.65023	8.1769
A430110N23Rik	chr7	+	4877445	4896399	group B scavenger receptor cysteine-rich	25.2437	32.2254	24.024	27.1644	38.7946	38.2292	37.5761	38.2
A4galt	chr15	-	83057151	83082204	lactosylceramide 4-alpha-galactosyltransferase	28.7804	25.861	26.6112	27.0842	46.2068	47.9158	51.5265	48.5497
A4gnt	chr9	+	99512920	99522786	alpha-1,4-N-acetylglucosaminyltransferase	0	0	0	0	0	0	0	0
A530013C23Rik	chr2	+	167516258	167522913	Mus musculus 2 days pregnant adult female oviduct cDNA, RIKEN full-length enriched library, clone:E230022E05 product:unclassifiable, full insert sequence.	2.60836	1.52387	1.56053	1.89759	0.736881	0.470223	0.495015	0.567373
A530016L24Rik	chr12	+	113727658	113738138	transmembrane protein C14orf180 homolog	0	0	0.0821333	0.0273778	0.0433459	0.0470223	0.0450013	0.0451232
A530021J07Rik	chr7	+	90296979	90327204	SubName: Full=Putative uncharacterized protein;	0	0	0	0	0	0	0	0
A530023O14Rik	chr7	-	111503911	111518398	SubName: Full=Putative uncharacterized protein A530023O14Rik;	0	0	0	0	0	0	0	0
A530032D15Rik	chr1	-	85079649	85267141	SP140 nuclear body protein family member	0.132629	0.986035	0.616	0.578221	0.606843	0.517246	0.585017	0.569702
A530053G22Rik	chr6	-	60229036	60353701	Mus musculus adult male aorta and vein cDNA, RIKEN full-length enriched library, clone:A530001F19 product:unclassifiable, full insert sequence.	0	0	0	0	0	0	0	0
A530054K11Rik	chr13	-	67717937	67738690	hypothetical protein LOC212281	1.67996	2.01689	1.7248	1.80722	1.6038	2.06898	2.16006	1.94428
A530058N18Rik	chr2	+	113839300	113858028	Mus musculus 7 days neonate cerebellum cDNA, RIKEN full-length enriched library, clone:A730057I23 product:unclassifiable, full insert sequence.	0	0	0	0	0	0	0	0
A530064D06Rik	chr17	-	48288657	48304207	triggering receptor expressed in myeloid cells 4	0	0	0	0	0	0	0	0
A530088E08Rik	chr17	+	32539958	32541753	SubName: Full=MCG148402; SubName: Full=Putative uncharacterized protein;	0	0	0	0	0	0	0	0
A530095I07Rik	chr13	-	69681923	69682901	SubName: Full=Putative uncharacterized protein;	0.0442096	0	0	0.0147365	0	0	0	0
A530098C11Rik	chr1	-	44066252	44076851	Mus musculus adult male aorta and vein cDNA, RIKEN full-length enriched library, clone:A530098C11 product:hypothetical SAM (and some other nucleotide) binding motif containing protein, full insert sequence.	0.0884191	0.0448198	0.164267	0.0991685	0	0	0.0450013	0.0150004
A530099J19Rik	chr13	-	19819285	19824820	G protein-coupled receptor-like	0	0	0.0821333	0.0273778	0	0	0	0
A630001G21Rik	chr1	-	87613657	87633181	hypothetical protein LOC319997	0	0.0896395	0.0410666	0.0435687	0.0866919	0.188089	0.0900027	0.121595
A630005I04Rik	chr7	+	120383763	120386730	Mus musculus 16 days neonate thymus cDNA, RIKEN full-length enriched library, clone:A130071C16 product:hypothetical protein, full insert sequence.	0	0	0.0410666	0.0136889	0	0	0	0
A630007B06Rik	chr19	-	56865452	56896671	oocyte-testis gene 1	32.6709	34.2423	36.3029	34.4054	26.2243	29.483	26.7758	27.4944
A630010A05Rik	chr16	+	14562409	14621377	SubName: Full=Putative uncharacterized protein; Flags: Fragment;	0	0	0	0	0	0	0	0
A630012P03Rik	chrX	+	49929019	49972224	SubName: Full=MCG147983; SubName: Full=Putative uncharacterized protein;	0	0	0	0	0	0	0	0
A630033H20Rik	chrX	+	104344265	104369000	purinergic receptor P2Y G-protein coupled	0.663144	1.88243	2.05333	1.53297	4.37794	4.04392	1.98006	3.46731
A630036L10Rik	chr14	+	53989728	53990246	SubName: Full=Tcra protein;	0	0	0	0	0	0	0	0
A630042L21Rik	chr18	-	61327444	61336704	SubName: Full=Putative uncharacterized protein;	11.3177	8.91913	9.40426	9.88035	10.6198	11.8967	11.1153	11.2106
A630052C17Rik	chr11	-	29071330	29073558	SubName: Full=Putative uncharacterized protein;	10.2566	10.2189	10.7595	10.4117	9.79618	8.93424	11.8804	10.2036
A630055G03Rik	chr16	+	10835151	10893059	recQ-mediated genome instability protein 2	0.132629	0.358558	0.2464	0.245862	2.51406	2.16303	2.47507	2.38406
A630066F11Rik	chr10	+	7383168	7384421	Mus musculus adult male spinal cord cDNA, RIKEN full-length enriched library, clone:A330031E22 product:unclassifiable, full insert sequence.	3.18309	3.00292	2.75146	2.97916	1.51711	2.06898	2.38507	1.99039
A630072M18Rik	chr5	+	20456806	20462216	Mus musculus 0 day neonate thymus cDNA, RIKEN full-length enriched library, clone:A430095M14 product:unclassifiable, full insert sequence.	6.76406	5.33355	8.66506	6.92089	14.0441	11.8967	13.4104	13.117
A630073D07Rik	chr6	-	132575128	132601544	Mus musculus 3 days neonate thymus cDNA, RIKEN full-length enriched library, clone:A630073D07 product:unclassifiable, full insert sequence.	0	0	0	0	0	0	0	0
A630075F10Rik	chr2	-	169886739	169896278	Mus musculus 3 days neonate thymus cDNA, RIKEN full-length enriched library, clone:A630075F10 product:unclassifiable, full insert sequence.	0	0	0	0	0	0	0	0
A630089N07Rik	chr16	-	98222474	98303604	Mus musculus 3 days neonate thymus cDNA, RIKEN full-length enriched library, clone:A630024K10 product:unclassifiable, full insert sequence.	0.618934	0.224099	0.4928	0.445277	0.866919	1.12854	0.765023	0.920159
A630091E08Rik	chr7	-	105691831	105711500	SubName: Full=Putative uncharacterized protein;	0	0	0	0	0	0	0	0
A630095E13Rik	chr9	-	36443338	36446187	secreted seminal-vesicle Ly-6 protein 1	0	0	0	0	0	0	0	0
A730008H23Rik	chr1	-	90155430	90174154	Holliday junction recognition protein	47.6137	63.42	56.4666	55.8334	109.795	110.738	116.058	112.197
A730011L01Rik	chr11	+	119352660	119372779	putative endonuclease FLJ39025 homolog	11.1408	19.0036	16.7963	15.6469	15.0844	15.7525	13.7704	14.8691
A730017C20Rik	chr18	+	59222034	59236614	hypothetical protein LOC225583	0	0	0	0	0	0	0	0
A730017L22Rik	chr2	-	130698276	130732132	Mus musculus 7 days neonate cerebellum cDNA, RIKEN full-length enriched library, clone:A730017L22 product:unclassifiable, full insert sequence.	76.1731	64.406	67.3493	69.3095	85.1748	80.7374	84.2425	83.3849
A730018C14Rik	chr12	-	113649233	113661409	Mus musculus 7 days neonate cerebellum cDNA, RIKEN full-length enriched library, clone:A730018C14 product:hypothetical protein, full insert sequence.	0	0	0	0	0	0	0	0
A730020M07Rik	chr3	-	121337855	121346403	Mus musculus 7 days neonate cerebellum cDNA, RIKEN full-length enriched library, clone:A730020M07 product:hypothetical protein, full insert sequence.	0	0	0	0	0	0	0	0
A730037C10Rik	chr3	+	54943959	54976857	Mus musculus 7 days neonate cerebellum cDNA, RIKEN full-length enriched library, clone:A730037C10 product:similar to BA251J8.1.1 (NOVEL PROTEIN, ISOFORM 1 ) [Homo sapiens], full insert sequence.	0.309467	0.179279	0.164267	0.217671	0.0433459	0.0470223	0	0.0301228
A730069N07Rik	chr8	-	37912179	38015490	hypothetical protein LOC244425	0.132629	0.0896395	0.0821333	0.101467	0.21673	0.141067	0.0900027	0.149266
A730085E03Rik	chr18	+	69357774	69358654	SubName: Full=Putative uncharacterized protein;	0.0442096	0	0	0.0147365	0	0	0	0
A830007P12Rik	chr2	-	25048239	25052333	torsin family protein C9orf167 homolog	11.185	12.4151	10.8005	11.4669	16.6882	22.2416	21.3756	20.1018
A830010M20Rik	chr5	+	107926763	107980561	hypothetical protein LOC231570	1.54734	3.27184	3.4496	2.75626	2.51406	2.53921	2.07006	2.37444
A830018L16Rik	chr1	+	11404185	11965983	hypothetical protein LOC320492	0	0	0	0	0	0	0	0
A830019P07Rik	chr19	-	35909710	35999068	SubName: Full=Putative uncharacterized protein;	1.59154	0.806756	1.02667	1.14166	1.38707	1.6928	1.35004	1.47664
A830080D01Rik	chrX	+	155970599	156031013	RecName: Full=Uncharacterized protein CXorf23 homolog;	13.926	10.9808	12.5664	12.4911	13.0471	17.1632	14.8954	15.0352
A830082N09Rik	chr10	-	33707232	33709101	Mus musculus 10 days neonate cortex cDNA, RIKEN full-length enriched library, clone:A830082N09 product:unclassifiable, full insert sequence.	0.0442096	0.134459	0.3696	0.182756	0	0.0940447	0.0900027	0.0613491
A830093I24Rik	chr12	-	4753021	4776073	RecName: Full=UPF0638 protein B;	0.530515	0.224099	0.4928	0.415804	0	0.141067	0.135004	0.0920237
A930001N09Rik	chr17	+	26852594	26913571	luman-recruiting factor	12.4229	10.5775	11.9093	11.6366	8.92926	9.82767	7.78523	8.84739
A930003A15Rik	chr16	-	19876660	19884367	Mus musculus adult retina cDNA, RIKEN full-length enriched library, clone:A930003A15 product:hypothetical protein, full insert sequence.	7.11774	5.33355	6.6528	6.36803	2.68745	2.21005	2.47507	2.45752
A930003O13Rik	chr5	-	22244728	22252702	Mus musculus cDNA clone IMAGE:5368295.	0.0884191	0.134459	0.2464	0.156426	0	0	0	0
A930004D18Rik	chr2	-	17946815	17959368	Mus musculus adult retina cDNA, RIKEN full-length enriched library, clone:A930007L12 product:RIKEN cDNA 2410005G18 gene, full insert sequence.	3.2273	3.58558	2.7104	3.17443	8.84257	8.93424	8.64026	8.80569
A930005H10Rik	chr3	-	115584496	115591048	Mus musculus 16 days embryo head cDNA, RIKEN full-length enriched library, clone:C130088N13 product:unclassifiable, full insert sequence.	19.3638	16.7178	15.4	17.1605	5.28821	6.63015	6.30019	6.07285
A930005I04Rik	chr5	+	35258563	35266488	hypothetical protein LOC403174	0	0	0.0821333	0.0273778	0	0	0	0
A930007I19Rik	chr19	-	29539239	29597649	Mus musculus adult retina cDNA, RIKEN full-length enriched library, clone:A930007I19 product:unclassifiable, full insert sequence.	0.309467	0.134459	0.903466	0.449131	0.520151	0.329156	0.315009	0.388106
A930011G23Rik	chr5	-	99726262	100158079	SubName: Full=Putative uncharacterized protein ENSMUSP00000073969;	0	0	0	0	0	0	0	0
A930012L18Rik	chr18	+	44821318	44835925	Mus musculus adult retina cDNA, RIKEN full-length enriched library, clone:A930012L18 product:unclassifiable, full insert sequence.	0.928401	0.537837	0.698133	0.721457	2.34068	2.02196	2.74508	2.36924
A930013B10Rik	chr11	+	88927404	88929533	SubName: Full=Putative uncharacterized protein;	0.0884191	0.0896395	0.0410666	0.0730418	0	0	0	0
A930013F10Rik	chr8	-	23744856	23747281	Mus musculus adult retina cDNA, RIKEN full-length enriched library, clone:A930006N22 product:inferred: RIKEN cDNA A930013F10 gene, full insert sequence.	0.265257	0.358558	0.985599	0.536472	0.780227	0.517246	0.855025	0.717499
A930015D03Rik	chr17	+	36131448	36175119	Mus musculus adult retina cDNA, RIKEN full-length enriched library, clone:A930015D03 product:weakly similar to 40S RIBOSOMAL PROTEIN S6 (PHOSPHOPROTEIN NP33) [Mus musculus], full insert sequence.	3.89044	3.45112	3.12106	3.48754	2.42737	2.63325	2.25007	2.4369
A930017M01Rik	chr15	+	44583825	44716289	SubName: Full=Putative uncharacterized protein;	0	0.0896395	0.0410666	0.0435687	0	0	0	0
A930018M24Rik	chr14	-	51515868	51516989	SubName: Full=Putative uncharacterized protein;	2.34311	3.45112	3.5728	3.12234	1.47376	1.92792	1.66505	1.68891
A930018P22Rik	chr2	+	103962925	103964903	hypothetical protein LOC68243	0.972611	0.224099	0.205333	0.467348	0.0433459	0.0940447	0.0450013	0.0607973
A930038C07Rik	chr6	+	65621604	65656924	fibronectin type-III domain-containing protein	0	0.0896395	0	0.0298798	0	0	0.0450013	0.0150004
AA387883	chr19	+	52997670	53001421	Mus musculus 10 days neonate cortex cDNA, RIKEN full-length enriched library, clone:A830077F18 product:unclassifiable, full insert sequence.	0	0	0	0	0	0	0	0
AA388235	chr17	+	34118436	34122303	Mus musculus adult male olfactory brain cDNA, RIKEN full-length enriched library, clone:6430628A21 product:inferred: Gag polyprotein {Mus musculus}, full insert sequence.	0	0	0.0410666	0.0136889	0.0433459	0.0470223	0.0450013	0.0451232
AA408296	chr1	-	194930596	194956445	digestive organ expansion factor homolog	19.0543	20.1689	20.2459	19.823	23.2334	23.8403	22.7257	23.2665
AA415398	chr4	-	119202922	119211374	hypothetical protein LOC433752	0.795772	1.07567	0.944533	0.93866	0.21673	0.376179	0.180005	0.257638
AA465934	chr11	+	83105200	83108139	Mus musculus mammary gland RCB-0527 Jyg-MC(B) cDNA, RIKEN full-length enriched library, clone:G930023N16 product:unclassifiable, full insert sequence.	49.8242	35.2731	47.7194	44.2723	104.204	97.0541	93.4228	98.2268
AA467197	chr2	+	122463622	122466812	normal mucosa of esophagus-specific gene 1	0.663144	0.672296	0.821333	0.718924	0.260076	0.282134	0.405012	0.315741
AA474331	chr10	-	39612565	39619044	Mus musculus expressed sequence AA474331 (AA474331), non-coding RNA.	0.972611	0.627477	0.903466	0.834518	0.693535	1.12854	0.405012	0.742361
AA543186	chr2	-	25182969	25188091	Mus musculus TIB-55 BB88 cDNA, RIKEN full-length enriched library, clone:I730024I03 product:unclassifiable, full insert sequence.	0.309467	0.134459	0.328533	0.257486	0.130038	0.0940447	0.450013	0.224699
AA545190	chr6	-	10921467	10924378	Mus musculus 2 cells egg cDNA, RIKEN full-length enriched library, clone:B020036O13 product:unclassifiable, full insert sequence.	0	0	0	0	0	0	0	0
AA619741	chr1	-	34690379	34693055	Mus musculus 2 cells egg cDNA, RIKEN full-length enriched library, clone:B020039B10 product:hypothetical protein, full insert sequence.	0	0	0	0	0	0	0	0
AA792892chr5+	chr5	+	94768773	94813359	hypothetical protein LOC100554	0	0	0	0	0	0	0.0450013	0.0150004
AA792892chrUn_random+	chrUn_random	+	1102368	1132867	SubName: Full=Expressed sequence AA792892; SubName: Full=Putative uncharacterized protein;	0	0	0	0	0	0	0	0
AA881470	chr5	+	141180976	141195288	Mus musculus unknown mRNA, partial cds.	22.8563	23.6648	23.408	23.3097	20.3292	22.9939	19.0806	20.8012
AA960436	chr8	+	97856183	97871413	hypothetical protein LOC101985	33.0246	32.5391	32.3194	32.6277	27.7848	30.4235	29.4309	29.213
AA986860	chr1	+	132628552	132641199	specifically androgen-regulated gene protein	2.07785	2.55473	2.464	2.36552	1.51711	2.25707	1.71005	1.82808
AA987161	chr13	-	67690379	67710644	SubName: Full=AA987161 protein; SubName: Full=Novel C2H2 type zinc finger protein (AA987161);	2.69678	2.64437	2.87466	2.7386	3.55437	2.30409	2.16006	2.67284
Aaas	chr15	-	102168677	102181190	aladin	59.6387	59.924	58.0272	59.1966	130.818	119.672	131.764	127.418
Aacs	chr5	+	125956242	125997773	acetoacetyl-CoA synthetase	65.0323	67.5882	70.6757	67.7654	74.8584	86.38	71.7771	77.6719
Aadac	chr3	+	59835709	59844079	arylacetamide deacetylase	0	0	0	0	0	0	0	0
Aadacl2	chr3	+	59810664	59829342	arylacetamide deacetylase-like 2	0	0	0	0	0	0	0	0
Aadacl3	chr4	-	144043673	144053659	arylacetamide deacetylase-like 3	0	0	0	0	0	0	0	0
Aadat	chr8	+	62984920	63024474	kynurenine/alpha-aminoadipate aminotransferase	0	0.0448198	0	0.0149399	0.0866919	0.188089	0.0900027	0.121595
Aagab	chr9	+	63450461	63489696	alpha- and gamma-adaptin-binding protein p34	32.494	29.7603	34.0853	32.1132	27.438	28.9658	26.6408	27.6815
Aak1	chr6	+	86799510	86953221	AP2 associated kinase 1	34.0856	45.5369	46.2	41.9408	64.022	69.6401	56.1167	63.2596
Aamp	chr1	-	74326413	74331312	angio-associated migratory cell protein	311.191	346.815	286.029	314.679	201.429	245.41	230.542	225.793
Aanat	chr11	+	116455000	116458994	Mus musculus mRNA for arylalkylamine N-acetyltransferase, complete cds.	0	0	0	0	0	0	0	0
Aard	chr15	+	51871652	51877269	alanine and arginine-rich domain-containing	0	0	0	0	0	0	0	0
Aars	chr8	+	113557866	113580770	alanyl-tRNA synthetase, cytoplasmic	318.795	415.345	373.624	369.255	248.849	269.344	266.498	261.564
Aars2	chr17	+	45643789	45657792	alanyl-tRNA synthetase, mitochondrial precursor	11.2292	14.7905	13.3467	13.1221	16.4281	16.2697	15.0754	15.9244
Aarsd1	chr11	-	101268153	101278747	alanyl-tRNA editing protein Aarsd1	29.1341	27.34	26.9808	27.8183	35.3269	39.0756	38.1611	37.5212
AASDH	chr5	-	77302683	77333405	Mus musculus AASDH mRNA for 2-aminoadipic 6-semialdehyde dehydrogenase, complete cds.	2.91783	4.79571	4.22986	3.98114	2.1673	1.59876	1.30504	1.69037
Aasdh	chr5	-	77304959	77334539	acyl-CoA synthetase family member 4	3.89044	5.60247	5.1744	4.8891	2.68745	2.11601	1.75505	2.18617
Aasdhppt	chr9	-	4294792	4309494	Mus musculus 10 day old male pancreas cDNA, RIKEN full-length enriched library, clone:1810038M08 product:aminoadipate-semialdehyde dehydrogenase-phosphopantetheinyl transferase, full insert sequence.	42.9717	39.038	39.1776	40.3958	34.5034	33.0567	33.256	33.6054
Aass	chr6	-	23022172	23082986	alpha-aminoadipic semialdehyde synthase	0	0	0	0	0	0	0	0
Aat1	chr16	-	38332246	38341946	RecName: Full=AMY-1-associating protein expressed in testis 1 homolog; Short=AAT-1;	0.0884191	0	0	0.029473	0	0	0.0450013	0.0150004
Aatf	chr11	-	84236357	84327003	protein AATF	30.4604	27.8779	31.8266	30.055	44.0395	43.3076	44.3713	43.9061
Aatk	chr11	-	119868631	119908459	serine/threonine-protein kinase LMTK1	1.23787	1.92725	1.68373	1.61628	0	0	0	0
aatyk3	chr7	+	53039316	53059500	Mus musculus aatyk3 mRNA for apoptosis-associated tyrosine kinase 3, complete cds.	1.01682	0.806756	0.944533	0.922703	0.866919	0.752357	1.08003	0.899769
AB013468	chr7	-	53068497	53069248	Mus musculus CLM2-C mRNA for cytohesin 2, 5'UTR.	11.0966	7.21598	9.07573	9.12944	16.6015	15.0942	8.32525	13.3403
AB033515	chr13	-	109222644	109222726	Mus musculus early transposon ETn mRNA, 3' end region, clone:N3-1.	0	0	0	0	0	0	0	0
AB033524	chr7	+	138966146	138966306	Mus musculus early transposon ETn mRNA, 5' end region, clone:N5-1 and N5-2.	0	0	0	0	0	0	0	0
AB056442	chr19	-	7938878	8040517	organic anion transporter 6	0	0	0	0	0	0	0	0
AB099516	chr15	+	100183630	100214866	Mettl7a2-Higd1c readthrough transcript	0.265257	0.358558	0.3696	0.331138	0.173384	0.470223	0.180005	0.274538
AB124611	chr9	+	21330620	21349775	protein HIDE1	0.221048	0.313738	0.1232	0.219329	0.606843	0.517246	0.67502	0.599703
AB251060	chr5	-	150610334	150610367	AB251060	0	0	0	0	0	0	0	0
AB251100	chr7	+	80261912	80262020	AB251100	0	0	0	0	0	0	0	0
AB251138	chr8	+	94716601	94716630	AB251138	0	0	0	0	0	0	0	0
AB251164	chr10	+	75300732	75300763	AB251164	0	0	0	0	0	0	0	0
AB251181	chr11	+	107857331	107857361	AB251181	0	0	0	0	0	0	0.0450013	0.0150004
AB251235	chr15	+	74473399	74473429	AB251235	0	0	0	0	0	0	0	0
AB251236	chr15	+	74474950	74474991	AB251236	0	0	0	0	0	0	0	0
AB335823	chr10	+	26415410	26415460	AB335823	0	0	0	0	0	0	0	0
AB336517	chr10	+	82839583	82839608	AB336517	0	0	0	0	0	0	0	0
AB336562	chr10	+	82840087	82840114	AB336562	0	0.0448198	0	0.0149399	0	0	0	0
AB336647	chr10	+	82841199	82841225	AB336647	0	0	0	0	0	0	0	0
AB336678	chr10	+	82841738	82841766	AB336678	0	0	0	0	0	0	0	0
AB336697	chr10	+	82842037	82842085	AB336697	0	0.0448198	0	0.0149399	0.0433459	0	0	0.0144486
AB336723	chr10	+	82842465	82842500	AB336723	0	0.0448198	0	0.0149399	0	0	0	0
AB336785	chr15	+	30329819	30329844	AB336785	0	0	0	0	0	0	0	0
AB336794	chr10	+	82843203	82843259	AB336794	0	0	0	0	0	0	0	0
AB336801	chr1	-	45786491	45786515	AB336801	0	0	0	0	0	0	0	0
AB336819	chr10	+	82843555	82843614	AB336819	0	0.0896395	0	0.0298798	0	0	0	0
AB336885	chr10	+	82844917	82844943	AB336885	0	0	0.0410666	0.0136889	0	0	0	0
AB336927	chr10	+	82846778	82846813	AB336927	0	0	0	0	0	0	0	0
AB337358	chr10	+	82859868	82859893	AB337358	0	0	0.0410666	0.0136889	0	0	0	0
AB337665	chr10	+	82869467	82869494	AB337665	0	0	0	0	0	0	0	0
AB337734	chr10	+	82870854	82870880	AB337734	0	0	0	0	0	0	0	0
AB338584	chr1	-	5159376	5159402	AB338584	0	0	0	0	0	0	0	0
AB338586chr1+	chr1	+	8644100	8644126	AB338586	0	0	0	0	0	0	0	0
AB338586chr10+	chr10	+	82890479	82890515	AB338586	0.0442096	0	0	0.0147365	0	0	0	0
AB338600	chr10	+	82890576	82890605	AB338600	0	0	0	0	0	0	0	0
AB339176	chr10	+	82902898	82902925	AB339176	0	0.0448198	0	0.0149399	0	0	0	0
AB339387	chr10	+	82912455	82912483	AB339387	0	0.0448198	0	0.0149399	0	0	0	0
AB339827	chr10	+	117788780	117788809	AB339827	0	0	0	0	0.0433459	0.0470223	0	0.0301228
AB339850	chr10	+	117762362	117789526	AB339850	0.221048	0.0448198	0.205333	0.157067	0.346768	0.282134	0.180005	0.269636
AB339928	chr10	-	117690301	117690335	AB339928	0	0	0	0	0	0	0	0
AB339929	chr17	+	45570363	45570387	AB339929	0.530515	0.627477	0.616	0.59133	1.34372	1.12854	1.30504	1.2591
AB339931	chr10	+	117677815	117785740	AB339931	0.132629	0.224099	0.1232	0.159976	0.21673	0.282134	0.405012	0.301292
AB340012	chr10	+	117783105	117783134	AB340012	0	0	0.0410666	0.0136889	0	0	0	0
AB340047chr10+	chr10	+	117682126	117682155	AB340047	0.530515	0.717116	0.862399	0.703343	0.996957	0.752357	1.26004	1.00312
AB340047chr16+	chr16	+	81852729	81852758	AB340047	0	0	0	0	0	0	0	0
AB340047chr17+	chr17	+	45550173	45550201	AB340047	0.132629	0.134459	0.0410666	0.102718	0.303422	0.141067	0.180005	0.208165
AB340065	chr10	+	117764011	117791173	AB340065	0.0442096	0.0896395	0.1232	0.085683	0.0866919	0.188089	0.225007	0.166596
AB340534	chr7	-	11626174	11626200	AB340534	0	0	0	0	0	0	0	0
AB340928	chr5	+	135146342	135146369	AB340928	0.397886	0.537837	0.780266	0.571996	0.780227	0.658313	0.990029	0.809523
AB340940	chr10	+	117670123	117670204	AB340940	0	0	0	0	0	0	0	0
AB340976	chr10	+	117669936	117669964	AB340976	0	0	0	0	0	0	0	0
AB340990	chr10	-	117703675	117703699	AB340990	0	0	0	0	0	0	0	0
AB341001	chr10	+	117669774	117669802	AB341001	0	0	0	0	0	0	0	0
AB341018	chr10	-	117703774	117703810	AB341018	0	0	0	0	0	0	0	0
AB341028	chr10	+	117669708	117669733	AB341028	0	0	0	0	0	0	0	0
AB341074	chr10	-	117704158	117704184	AB341074	0	0	0	0	0	0	0	0
AB341098	chr10	+	117669256	117669291	AB341098	0	0	0	0	0	0	0	0
AB341100	chr10	-	117704280	117704308	AB341100	0	0	0	0	0	0	0	0
AB341111	chr10	+	117669134	117669170	AB341111	0	0	0	0	0	0	0	0
AB341135	chr10	+	117668936	117668974	AB341135	0	0	0	0	0	0	0	0
AB341138	chr10	-	117704600	117704635	AB341138	0	0	0	0	0	0	0	0
AB341166	chr10	+	117668672	117668719	AB341166	0	0	0	0	0	0	0	0
AB341180	chr10	-	117704849	117704913	AB341180	0	0	0	0	0	0	0	0
AB341191	chr10	+	117667362	117667389	AB341191	0	0	0	0	0	0	0	0
AB341556	chr11	+	79508390	79511515	Mus musculus 7 days neonate cerebellum cDNA, RIKEN full-length enriched library, clone:A730072L08 product:unclassifiable, full insert sequence.	0	0.179279	0.0410666	0.0734486	0.0433459	0.0940447	0.0900027	0.0757978
AB341580	chr4	-	146775663	146775689	AB341580	0	0	0	0	0	0	0	0
AB341590	chr4	-	146775617	146775643	AB341590	0	0	0	0	0	0	0	0
AB341597	chr17	+	5774100	5774126	AB341597	0	0	0	0	0	0	0	0
AB341654	chr11	+	95630629	95633172	Mus musculus adult male urinary bladder cDNA, RIKEN full-length enriched library, clone:9530033F24 product:unclassifiable, full insert sequence.	7.33879	12.5944	11.9915	10.6415	5.80836	6.63015	5.13015	5.85622
AB341946	chr12	+	68759056	68759093	AB341946	0	0	0	0	0	0	0	0
AB341979	chr12	+	68759472	68759499	AB341979	0	0	0	0	0	0	0	0
AB341994	chr12	+	68759590	68759620	AB341994	0	0	0	0	0	0	0	0
AB341998	chr12	+	68759646	68759672	AB341998	0	0	0	0	0	0	0	0
AB342013	chr12	+	68759714	68759751	AB342013	0.0442096	0	0	0.0147365	0	0.0470223	0	0.0156741
AB342034	chr12	+	68759836	68759864	AB342034	0	0	0	0	0	0	0	0
AB342727	chr12	+	68769401	68769452	AB342727	0	0	0	0	0	0	0	0
AB342860	chr12	+	68769801	68769828	AB342860	0	0	0	0	0	0	0	0
AB342872	chr12	+	68769834	68769869	AB342872	0	0	0	0	0	0	0	0
AB342896	chr12	+	68769891	68769915	AB342896	0	0	0	0	0	0	0	0
AB342953	chr12	+	68769965	68770034	AB342953	0	0	0	0	0	0	0	0
AB343394	chr13	+	21901659	21902040	Mus musculus cDNA clone IMAGE:40055776.	14.0144	11.7876	15.5643	13.7888	6.93535	8.65211	7.51522	7.70089
AB345949chr12-	chr12	-	22320576	22320599	AB345949	0	0	0	0	0	0	0	0
AB345949chr3-	chr3	-	20473841	20473864	AB345949	0	0	0.0410666	0.0136889	0	0	0	0
AB345949txstart116960143	chr12	-	116960143	116960166	AB345949	0	0	0	0	0	0	0	0
AB345950chr1+	chr1	+	45668515	45668542	AB345950	0	0	0	0	0	0	0	0
AB345950chr4+	chr4	+	47113870	47113897	AB345950	0	0	0	0	0	0	0	0
AB346227	chr4	-	126009979	126015411	Mus musculus 13 days embryo male testis cDNA, RIKEN full-length enriched library, clone:6030497H02 product:unclassifiable, full insert sequence.	4.77463	8.82949	7.47413	7.02608	6.06843	6.86526	5.17515	6.03628
AB347565	chr7	-	82918737	82918764	AB347565	0.0884191	0.134459	0.205333	0.142737	0.433459	0.564268	0.315009	0.437579
AB349192chr12+	chr12	+	102337369	102337392	AB349192	0	0	0	0	0	0	0	0
AB349192chr16+	chr16	+	28855763	28855786	AB349192	0	0	0	0	0	0	0	0
AB349505chr2-	chr2	-	9157973	9158001	AB349505	0	0	0.0410666	0.0136889	0	0.0470223	0	0.0156741
AB349505chr3-	chr3	-	138923740	138923768	AB349505	0	0	0.0410666	0.0136889	0	0.0470223	0	0.0156741
AB349505chr4-	chr4	-	121225997	121226021	AB349505	0	0	0	0	0	0	0	0
AB349505chr5-	chr5	-	70947250	70947278	AB349505	0	0	0	0	0	0	0	0
AB349505chrX-	chrX	-	105646729	105646757	AB349505	0	0	0.0410666	0.0136889	0	0.0470223	0	0.0156741
AB349556chrY_random-	chrY_random	-	6003721	6003748	AB349556	0	0	0	0	0	0	0	0
AB349556chrY_random+	chrY_random	+	12044574	12044601	AB349556	0	0	0	0	0	0	0	0
AB349556txstart17564140	chrY_random	-	17564140	17564167	AB349556	0	0	0	0	0	0	0	0
AB349556txstart46835265	chrY_random	-	46835265	46835292	AB349556	0	0	0	0	0	0	0	0
AB349556txstart53190053	chrY_random	-	53190053	53190080	AB349556	0	0	0	0	0	0	0	0
AB349556txstart56043564	chrY_random	+	56043564	56043591	AB349556	0	0	0	0	0	0	0	0
AB349556txstart56979929	chrY_random	+	56979929	56979956	AB349556	0	0	0	0	0	0	0	0
AB349586	chr10	+	82848043	82848067	AB349586	0	0	0.0821333	0.0273778	0	0	0	0
AB349695	chr1	-	134882796	134885274	Mus musculus 7 days neonate cerebellum cDNA, RIKEN full-length enriched library, clone:A730088G23 product:inferred: transformed mouse 3T3 cell double minute 4, full insert sequence.	8.17877	9.05359	14.5787	10.6037	8.71253	7.89975	6.48019	7.69749
AB349790	chr15	-	47370422	47370451	AB349790	0	0	0	0	0	0	0	0
AB349855	chr10	+	82938726	82938752	AB349855	0.0442096	0	0	0.0147365	0	0	0	0
AB349959chr1+	chr1	+	25991152	25991180	AB349959	0	0	0	0	0	0	0	0
AB349959chr8+	chr8	+	3141579	3141616	AB349959	0	0	0	0	0	0	0	0
AB349959chrX+	chrX	+	64876128	64876159	AB349959	0.0442096	0	0.1232	0.0558032	0	0	0	0
AB349959chrY_random+	chrY_random	+	6986317	6986344	AB349959	0	0	0	0	0	0	0	0
AB350188	chr12	+	68769634	68769709	AB350188	0	0	0	0	0	0	0	0
AB350257	chr9	-	7908702	7908728	AB350257	0	0	0.0410666	0.0136889	0	0	0	0
AB350538	chr14	-	50814224	50814263	AB350538	0	0	0	0	0	0	0	0
AB350566	chr8	+	113660807	113663666	Mus musculus adult male bone cDNA, RIKEN full-length enriched library, clone:9830168H22 product:unclassifiable, full insert sequence.	8.62087	13.0425	13.0592	11.5742	9.88288	9.35745	6.57019	8.60351
AB350908	chr10	+	82860073	82860101	AB350908	0.0442096	0.0448198	0	0.0296764	0	0	0	0
AB350970chr1-	chr1	-	155253794	155253820	AB350970	0	0	0	0	0	0	0	0
AB350970chr17-	chr17	-	60558517	60558545	AB350970	0	0	0.0410666	0.0136889	0	0	0	0
AB350970chr19-	chr19	-	9350131	9350158	AB350970	0	0	0	0	0	0	0	0
AB350970chr6-	chr6	-	19452335	19452362	AB350970	0	0	0	0	0	0	0	0
AB350970chrX-	chrX	-	155398914	155398941	AB350970	0	0	0	0	0	0	0	0
AB350970txstart51324462	chr19	-	51324462	51324489	AB350970	0	0	0	0	0	0	0	0
AB351078	chr10	+	82838128	82838156	AB351078	0	0	0.0410666	0.0136889	0	0	0	0
AB351165chr11+	chr11	+	14166062	14166089	AB351165	0	0	0	0	0	0	0	0
AB351165chr19+	chr19	+	9736153	9736180	AB351165	0	0	0	0	0	0	0	0
AB351165chr6+	chr6	+	24341855	24341882	AB351165	0	0	0	0	0.0433459	0.141067	0	0.061471
AB351165chrY_random+	chrY_random	+	42298120	42298147	AB351165	0	0	0	0	0	0	0	0
AB351921chr15+	chr15	+	64252882	64252906	AB351921	0	0	0	0	0	0	0	0
AB351921chr3-	chr3	-	129129487	129129509	AB351921	0	0	0	0	0	0	0	0
AB352058chr17-	chr17	-	92439293	92439318	AB352058	0	0	0	0	0	0	0	0
AB352058chr5+	chr5	+	58963367	58963393	AB352058	0	0.0896395	0	0.0298798	0	0.0940447	0.0450013	0.0463487
AB352175	chr9	+	27156613	27158791	Mus musculus 13 days embryo male testis cDNA, RIKEN full-length enriched library, clone:6030412C21 product:unclassifiable, full insert sequence.	0	0.0448198	0	0.0149399	0.0433459	0.0470223	0	0.0301228
AB352403	chr14	+	114879634	114879658	AB352403	0	0	0	0	0	0	0	0
AB352479chr2-	chr2	-	19444406	19444453	AB352479	0	0	0	0	0	0	0	0
AB352479chr4-	chr4	-	60294369	60294410	AB352479	0	0	0	0	0	0	0	0
AB352701	chr19	+	51324624	51324653	AB352701	0	0	0.0410666	0.0136889	0	0	0	0
AB352881	chr10	+	82847468	82847494	AB352881	0	0	0	0	0	0	0	0
AB352963	chr12	+	111543718	111543777	Mus musculus mRNA fragment.	0.442096	1.03085	1.68373	1.05223	1.51711	1.12854	0.900027	1.18189
AB352980	chr12	+	68769186	68769219	AB352980	0	0	0	0	0	0	0	0
Abat	chr16	+	8513521	8621660	4-aminobutyrate aminotransferase, mitochondrial	0.132629	0.0896395	0.164267	0.128845	0.476805	0.752357	0.67502	0.634728
Abca1	chr4	-	53043660	53172767	ATP-binding cassette sub-family A member 1	6.58723	11.3394	10.8005	9.57572	1.08365	1.45769	0.630019	1.05712
Abca12	chr1	-	71289663	71461484	ATP-binding cassette, sub-family A (ABC1)	0.221048	0.179279	0.1232	0.174509	0.0866919	0	0.0450013	0.0438977
Abca13	chr11	+	9091944	9584262	RecName: Full=ATP-binding cassette sub-family A member 13;	0.0442096	0.179279	0.328533	0.184007	0.0433459	0	0.180005	0.0744504
Abca14	chr7	+	127347477	127468866	ATP-binding cassette, sub-family A (ABC1)	0	0.0448198	0.0410666	0.0286288	0	0	0	0
Abca15	chr7	+	127472197	127551201	SubName: Full=Abca15 protein; SubName: Full=Putative uncharacterized protein;	0	0	0	0	0	0	0	0
Abca16	chr7	+	127553160	127688325	SubName: Full=ATP-binding cassette transporter sub-family A member 16;	0	0	0	0	0	0	0	0
Abca17	chr17	-	24401223	24484230	ATP-binding cassette, sub-family A (ABC1)	0.0442096	0.0896395	0.0821333	0.0719941	0.0433459	0.0470223	0.0450013	0.0451232
Abca2	chr2	+	25284193	25304059	ATP-binding cassette sub-family A member 2	19.7175	31.1049	27.5968	26.1397	12.7004	13.4484	9.9903	12.0463
Abca3	chr17	+	24488990	24547146	ATP-binding cassette sub-family A member 3	4.33254	6.94706	5.70826	5.66262	3.85779	4.27903	4.27513	4.13732
Abca4	chr3	+	121747377	121882979	retinal-specific ATP-binding cassette	2.74099	4.5268	4.14773	3.80517	0.650189	1.03449	0.540016	0.741566
Abca5	chr11	-	110130682	110199030	ATP-binding cassette sub-family A member 5	17.5512	28.6846	27.104	24.4466	19.2456	19.7024	14.0854	17.6778
abca5	chr11	-	110170386	110199030	Mus musculus abca5 mRNA for ABC transporter subfamily A mABCA5, complete cds.	7.29458	7.709	8.70613	7.90323	5.98174	5.92481	5.71517	5.87391
Abca6	chr11	-	110038135	110113090	ATP-binding cassette sub-family A member 6	0.221048	0.134459	0.164267	0.173258	0.21673	0.235112	0.270008	0.240616
Abca7	chr10	+	79460359	79478317	Mus musculus ATP-binding cassette protein (Abca7) mRNA, partial cds.	44.0327	52.6632	46.6106	47.7689	57.1733	71.568	62.5068	63.7494
Abca8a	chr11	-	109886947	109957251	ATP-binding cassette sub-family A member 8-A	0.530515	0.761936	0.574933	0.622461	0.520151	0.470223	0.315009	0.435128
abca8a	chr11	-	109936775	109952934	Mus musculus abca8a mRNA for ABC transporter A subfamily member, A8a, complete cds.	0.353677	0.268919	0.2464	0.289665	0.303422	0.235112	0.225007	0.254513
Abca8b	chr11	-	109794719	109857130	ATP-binding cassette sub-family A member 8-B	11.804	19.0036	16.3445	15.7174	3.94448	3.5737	2.47507	3.33108
Abca9	chr11	-	109962135	110029467	ATP-binding cassette sub-family A member 9	0.0884191	0.717116	0.205333	0.336956	0.953611	0.752357	0.495015	0.733661
Abcb10	chr8	-	126476358	126507022	ATP-binding cassette sub-family B member 10	13.2187	17.3452	15.6053	15.3897	18.162	17.7274	17.1905	17.6933
Abcb11	chr2	-	69076338	69180673	bile salt export pump	0.0442096	0.0896395	0	0.0446164	0.0866919	0	0.0450013	0.0438977
Abcb1a	chr5	+	8660091	8748570	multidrug resistance protein 3	1.59154	1.79279	1.7248	1.70304	0.390114	0.752357	0.360011	0.500827
Abcb1b	chr5	+	8798146	8866314	multidrug resistance protein 1	4.68621	5.60247	5.62613	5.30494	13.3939	12.3199	10.2603	11.9914
Abcb4	chr5	+	8893720	8959226	multidrug resistance protein 2	0.353677	0.582657	0.821333	0.585889	0	0	0	0
Abcb5	chr12	-	120106296	120204894	SubName: Full=Putative uncharacterized protein;	0	0	0	0	0	0	0	0
Abcb6	chr1	-	75168214	75176857	ATP-binding cassette sub-family B member 6	42.618	48.988	47.2677	46.2912	35.9338	29.9062	32.626	32.822
Abcb7	chrX	-	101475903	101609185	Mus musculus 0 day neonate thymus cDNA, RIKEN full-length enriched library, clone:A430055N05 product:ATP-binding cassette, sub-family B (MDR/TAP), member 7, full insert sequence.	34.3066	29.8051	35.153	33.0883	31.4692	37.0536	29.6559	32.7262
Abcb8	chr5	+	23899973	23915765	Mus musculus ATP-binding cassette protein (Abcb8) mRNA, partial cds.	13.8376	17.5245	15.7696	15.7106	16.168	16.5048	16.5155	16.3961
Abcb9	chr5	-	124511865	124545807	ATP-binding cassette sub-family B member 9	1.76838	1.74797	1.4784	1.66492	0.606843	0.893424	0.990029	0.830099
Abcc1	chr16	+	14361652	14474967	multidrug resistance-associated protein 1	59.7271	86.5918	72.3184	72.8791	75.4219	78.3392	72.2271	75.3294
Abcc10	chr17	-	46440178	46464972	multidrug resistance-associated protein 7	4.19991	5.82657	4.47626	4.83425	6.67528	7.52357	7.60522	7.26802
Abcc12	chr8	-	89028739	89104585	multidrug resistance-associated protein 9	0.0442096	0	0.0410666	0.0284254	0	0	0	0
Abcc2	chr19	+	43856797	43912708	canalicular multispecific organic anion	0	0	0	0	0	0	0	0
Abcc3	chr11	-	94204608	94254290	canalicular multispecific organic anion	0	0.0448198	0.1232	0.0560066	0.0866919	0.282134	0.0450013	0.137942
Abcc4	chr14	-	118881913	119105441	ATP-binding cassette, sub-family C (CFTR/MRP)	6.23355	10.8016	9.65066	8.89526	18.7254	21.8654	16.4705	19.0204
Abcc5	chr16	-	20331376	20426467	multidrug resistance-associated protein 5	79.2236	92.6872	98.4778	90.1295	79.193	71.521	82.5774	77.7638
Abcc6	chr7	-	53231749	53285656	multidrug resistance-associated protein 6	0	0	0	0	0.0866919	0	0	0.0288973
Abcc8	chr7	-	53359892	53435403	ATP-binding cassette, sub-family C (CFTR/MRP)	0.574724	0.717116	0.616	0.635947	0	0	0	0
Abcc9	chr6	-	142536381	142650794	ATP-binding cassette sub-family C member 9	12.025	13.3115	12.3611	12.5658	0.0433459	0	0.0450013	0.0294491
Abcd1	chrX	+	70961935	70983626	ATP-binding cassette sub-family D member 1	20.3806	25.4576	25.4613	23.7665	27.5247	29.436	26.6408	27.8671
Abcd2	chr15	-	90976301	91022238	ATP-binding cassette sub-family D member 2	3.31572	4.16824	4.27093	3.9183	6.58858	7.94678	6.7502	7.09519
Abcd3	chr3	-	121461827	121518133	ATP-binding cassette sub-family D member 3	38.9044	38.6794	42.4629	40.0156	42.1756	47.4926	46.6214	45.4298
Abcd4	chr12	-	85943480	85958416	Mus musculus ATP-binding cassette protein (Abcd4) mRNA, partial cds.	17.8165	23.4407	25.0506	22.1026	17.5551	15.7995	15.8855	16.4134
Abce1	chr8	-	82207340	82235639	ATP-binding cassette sub-family E member 1	61.2303	69.1121	76.5893	68.9772	77.1558	87.7907	67.862	77.6028
Abcf1	chr17	-	36093763	36106695	ATP-binding cassette sub-family F member 1	252.083	245.881	236.051	244.672	295.749	251.664	294.534	280.649
Abcf2	chr5	-	24071158	24083285	ATP-binding cassette sub-family F member 2	61.6281	89.3706	79.7514	76.9167	78.0227	72.1793	72.5871	74.263
Abcf3	chr16	+	20548675	20561676	ATP-binding cassette sub-family F member 3	36.6939	44.6405	39.0954	40.1433	29.692	30.8467	33.886	31.4749
Abcg1	chr17	+	31194638	31254926	Mus musculus ATP-binding cassette transporter G1 (Abcg1) mRNA, complete cds.	1.41471	1.21013	1.27307	1.2993	0.130038	0.376179	0.270008	0.258742
Abcg2	chr6	+	58546665	58642445	ATP-binding cassette sub-family G member 2	25.3321	28.1468	30.3482	27.9424	35.3703	38.1351	30.8259	34.7771
Abcg3	chr5	-	105364075	105411736	ATP-binding cassette sub-family G member 3	0	0	0	0	0	0	0	0
Abcg4	chr9	-	44081272	44096327	ATP-binding cassette, sub-family G (WHITE)	0.132629	0.179279	0.287466	0.199791	0.173384	0.282134	0.225007	0.226841
Abcg5	chr17	-	85057573	85082263	ATP-binding cassette sub-family G member 5	0	0	0.0410666	0.0136889	0	0	0.0450013	0.0150004
Abcg8	chr17	+	85075641	85099673	ATP-binding cassette sub-family G member 8	0	0.134459	0.287466	0.140642	0.0866919	0	0	0.0288973
ABCR	chr3	+	121876032	121882979	Mus musculus ATP-binding cassette transporter (ABCR) mRNA, complete cds.	0.221048	0.224099	0.2464	0.230515	0	0	0.0450013	0.0150004
Abhd1	chr5	+	31252438	31257468	abhydrolase domain-containing protein 1	35.3234	36.8867	32.8122	35.0075	21.4562	17.0691	21.5556	20.027
Abhd10	chr16	-	45729845	45743019	abhydrolase domain-containing protein 10	9.72611	7.44008	8.21333	8.45984	15.9947	15.5174	13.9054	15.1391
Abhd11	chr5	+	135485021	135488045	SubName: Full=Abhydrolase domain containing 11	22.4585	26.4437	21.8475	23.5832	17.5985	17.2102	19.8456	18.2181
Abhd12	chr2	-	150658250	150730467	Mus musculus adult male medulla oblongata cDNA, RIKEN full-length enriched library, clone:6330583M11 product:hypothetical Esterase/lipase/thioesterase family active site containing protein, full insert sequence.	24.8016	30.4774	28.7466	28.0085	54.009	62.7748	48.1514	54.9784
Abhd12b	chr12	+	71255157	71284193	abhydrolase domain-containing protein 12B	0	0	0	0	0	0	0	0
Abhd13	chr8	+	9977716	9992154	abhydrolase domain-containing protein 13	13.6165	20.7067	21.4368	18.5867	17.3817	19.8905	15.6605	17.6442
Abhd14a	chr9	-	106342381	106350009	abhydrolase domain-containing protein 14A	13.6165	11.7876	14.3323	13.2455	11.7901	10.7211	11.3403	11.2838
Abhd14b	chr9	+	106350970	106355249	abhydrolase domain-containing protein 14B	2.21048	2.55473	3.40853	2.72458	8.10569	6.91228	7.33522	7.45106
Abhd15	chr11	+	77328618	77334130	abhydrolase domain-containing protein 15	0.795772	1.74797	1.14987	1.2312	0.650189	0.846402	0.900027	0.798873
Abhd16a	chr17	+	35226235	35239932	protein BAT5	35.235	33.2563	34.8656	34.4523	39.4448	44.0129	45.6313	43.0297
Abhd16b	chr2	+	181227910	181229685	hypothetical protein LOC241850	0.0442096	0	0.0410666	0.0284254	0	0	0	0
Abhd2	chr7	+	86418151	86506487	abhydrolase domain-containing protein 2	41.336	42.0409	38.4794	40.6188	79.9299	76.4113	82.6674	79.6696
Abhd3	chr18	-	10644408	10706694	abhydrolase domain-containing protein 3	0.221048	0.0448198	0.328533	0.198134	0.173384	0.141067	0.180005	0.164819
Abhd4	chr14	+	54873862	54888840	Mus musculus adult male testis cDNA, RIKEN full-length enriched library, clone:4933431E19 product:CDNA FLJ12816 FIS, CLONE NT2RP2002609, WEAKLY SIMILAR TO 2-HYDROXYMUCONIC SEMIALDEHYDE HYDROLASE (EC 3.1.1.-) homolog [Homo sapiens], full insert sequence.	64.6786	69.7844	63.7354	66.0661	76.809	72.8846	75.2872	74.9936
Abhd5	chr9	+	122260733	122290641	Mus musculus adult male liver cDNA, RIKEN full-length enriched library, clone:1300003D03 product:CGI-58 PROTEIN homolog [Homo sapiens], full insert sequence.	54.7757	45.1783	47.432	49.1286	29.5619	35.9251	31.5459	32.3443
Abhd6	chr14	+	8835415	8889069	monoacylglycerol lipase ABHD6	11.804	11.698	11.2933	11.5984	10.4464	11.2854	12.0604	11.264
Abhd8	chr8	-	73980598	73987556	abhydrolase domain-containing protein 8	91.7349	82.7373	80.4495	84.9739	82.9641	83.2766	81.2274	82.4894
Abi1	chr2	-	22795508	22895760	abl interactor 1	73.5205	66.8263	69.8544	70.067	69.7003	73.2608	67.502	70.1544
Abi2	chr1	+	60466462	60538007	abl interactor 2	52.6978	49.5258	51.169	51.1309	33.2463	34.4674	35.5061	34.4066
Abi3	chr11	-	95691385	95703790	ABI gene family member 3	60.4787	75.7006	64.8442	67.0078	38.3612	35.6429	33.571	35.8584
Abi3bp	chr16	+	56477958	56690248	ABI gene family, member 3 (NESH) binding protein	0	0.0896395	0	0.0298798	0.0433459	0	0	0.0144486
Abl1	chr2	+	31544075	31659747	tyrosine-protein kinase ABL1	42.5738	62.7477	57.945	54.4222	104.03	110.314	100.758	105.034
Abl2	chr1	+	158488917	158579750	tyrosine-protein kinase ABL2	58.8872	79.2413	72.5648	70.2311	56.3497	66.7717	54.4066	59.176
Ablim1	chr19	-	57107753	57389409	actin-binding LIM protein 1	70.6469	81.7064	81.8869	78.0801	29.9954	34.5614	31.5909	32.0492
ABLIM2	chr5	+	36100528	36227628	Mus musculus mRNA for actin binding LIM protein family member 2 (Ablim2 gene)	40.7612	39.4414	41.6416	40.6147	0.0433459	0.141067	0.135004	0.106472
Ablim2	chr5	+	36100528	36227628	actin-binding LIM protein 2	40.7612	39.4414	41.6416	40.6147	0.0433459	0.141067	0.135004	0.106472
Ablim3	chr18	-	61959046	62071506	actin-binding LIM protein 3	170.826	179.727	163.733	171.429	0.520151	0.564268	0.450013	0.511478
Abo	chr2	-	26698022	26720499	histo-blood group ABO system transferase	0	0	0	0	0	0	0	0
Abp1	chr6	+	48845253	48859186	amiloride-sensitive amine oxidase	0	0	0	0	0	0	0	0
Abpa	chr7	+	34806585	34807900	androgen binding protein alpha	0	0	0	0	0	0	0	0
Abpa29_a7	chr7	+	32497700	33227738	Mus musculus androgen-binding protein (Abpa29_a7) mRNA, partial cds.	0	0	0	0	0	0	0	0
abPartschr12-	chr12	-	114498399	117248164	Parts of antibodies, mostly variable regions.	13.2629	13.1322	11.1291	12.508	0.0433459	0	0.0450013	0.0294491
abPartschr16-	chr16	-	19061474	19260937	Parts of antibodies, mostly variable regions.	0	0	0	0	0	0	0	0
abPartschr6-	chr6	-	67892067	70408032	Parts of antibodies, mostly variable regions.	0.132629	0	0	0.0442096	0	0	0	0
abPartschr6+	chr6	+	67505629	70676960	Parts of antibodies, mostly variable regions.	0.0442096	0	0.0821333	0.0421143	0	0	0	0
Abpb	chr7	-	34796950	34798961	androgen binding protein beta	0	0	0	0	0	0	0	0
Abpd	chr7	-	34149361	34151338	androgen-binding protein delta precursor	0	0	0	0	0	0	0	0
Abpe	chr7	+	32087787	32089996	androgen-binding protein epsilon precursor	0	0	0	0	0	0	0	0
Abpg	chr7	-	34728015	34730004	androgen binding protein gamma	0	0	0	0	0	0	0	0
Abpz	chr7	-	34522211	34524314	androgen-binding protein zeta precursor	0	0	0	0	0	0	0	0
Abr	chr11	-	76230235	76391229	active breakpoint cluster region-related protein	81.5667	113.573	101.599	98.9129	96.8782	96.913	86.0425	93.2779
Abra	chr15	-	41696838	41701266	actin-binding Rho-activating protein	86.695	88.6087	79.4639	84.9225	0.303422	0.376179	0.270008	0.316536
Abt1	chr13	-	23510229	23515735	activator of basal transcription 1	26.6142	23.8889	24.0651	24.856	25.8342	27.0378	26.2808	26.3843
Abtb1	chr6	-	88785907	88791929	ankyrin repeat and BTB/POZ domain-containing	22.5027	22.0961	21.1083	21.9024	13.1338	13.4484	14.0404	13.5409
Abtb2	chr2	+	103406466	103558580	ankyrin repeat and BTB/POZ domain-containing	23.2542	32.3599	27.3504	27.6548	9.66615	9.12233	8.82026	9.20291
Acaa1a	chr9	+	119250411	119259413	3-ketoacyl-CoA thiolase A, peroxisomal	36.2076	40.3378	36.8368	37.7941	39.7049	41.0035	44.0113	41.5732
Acaa1b	chr9	-	119057160	119066211	3-ketoacyl-CoA thiolase B, peroxisomal	8.88612	9.86035	8.99359	9.24669	10.3163	9.73362	11.0703	10.3734
Acaa2	chr18	+	74938865	74965861	3-ketoacyl-CoA thiolase, mitochondrial	54.2894	44.2371	45.4608	47.9957	72.7345	77.4928	74.0722	74.7665
Acaca	chr11	+	83943173	84215153	Mus musculus acetyl-CoA carboxylase 265 mRNA, partial cds, alternatively spliced.	52.521	74.8938	67.3082	64.9077	71.3908	72.4614	70.6971	71.5164
Acacb	chr5	+	114615526	114700767	acetyl-Coenzyme A carboxylase beta	1.72417	3.04774	2.38187	2.38459	0.736881	0.517246	0.540016	0.598048
Acad10	chr5	-	122071037	122110519	acyl-CoA dehydrogenase family member 10	5.03989	4.5268	5.46186	5.00952	4.85475	4.65521	4.54513	4.68503
Acad11	chr9	+	103966032	104029976	acyl-CoA dehydrogenase family member 11	20.3364	23.6648	21.6011	21.8674	11.3133	14.2948	13.6804	13.0962
Acad8	chr9	-	26781725	26807134	Mus musculus adult male tongue cDNA, RIKEN full-length enriched library, clone:2310016C19 product:ACYL-COENZYME A DEHYDROGENASE-8 homolog [Homo sapiens], full insert sequence.	30.6372	31.4186	28.7466	30.2675	28.6517	32.4924	32.356	31.1667
Acad9	chr3	+	35964921	35991779	acyl-CoA dehydrogenase family member 9	18.0817	18.5106	19.0139	18.5354	20.8061	21.9124	19.3056	20.6747
Acadl	chr1	-	66877426	66909841	long-chain specific acyl-CoA dehydrogenase	149.959	141.63	142.748	144.779	90.3763	100.816	88.5626	93.2516
Acadm	chr3	-	153585322	153607396	medium-chain specific acyl-CoA dehydrogenase	56.0577	57.0555	53.3456	55.4863	56.4364	61.4112	61.7868	59.8781
Acads	chr5	-	115560307	115569322	short-chain specific acyl-CoA dehydrogenase	57.2072	64.2715	58.2325	59.9037	54.3992	57.3673	58.3667	56.711
Acadsb	chr7	+	138554114	138589725	RecName: Full=Short/branched chain specific acyl-CoA dehydrogenase, mitochondrial; Short=SBCAD; EC=1.3.99.-; AltName: Full=2-methyl branched chain acyl-CoA dehydrogenase; Short=2-MEBCAD; AltName: Full=2-methylbutyryl-coenzyme A dehydrogenase; Short=2-methylbutyryl-CoA dehydrogenase; Flags: Precursor;	37.7108	40.5171	39.9168	39.3815	30.0387	29.6241	32.446	30.7029
Acadvl	chr11	-	69823693	69828909	very long-chain specific acyl-CoA dehydrogenase	149.649	120.655	128.662	132.989	109.709	105.941	109.713	108.454
Acan	chr7	+	86198368	86259985	aggrecan core protein precursor	0	0	0	0	0.0433459	0	0	0.0144486
Acap1	chr11	-	69695068	69709041	SubName: Full=Centaurin, beta 1; SubName: Full=Centb1 protein;	3.2273	3.00292	2.50506	2.91176	0.476805	0.564268	0.180005	0.407026
Acap2	chr16	-	31092498	31201324	arf-GAP with coiled-coil, ANK repeat and PH	25.6416	36.304	38.9312	33.6256	38.9247	45.0944	31.7259	38.5817
Acap3	chr4	+	155265983	155281360	Mus musculus adult retina cDNA, RIKEN full-length enriched library, clone:A930018E11 product:CENTAURIN BETA5 homolog [Homo sapiens], full insert sequence.	27.2331	34.7353	30.7178	30.8954	31.5558	33.1978	27.1358	30.6298
Acat1	chr9	-	53388626	53418455	acetyl-CoA acetyltransferase, mitochondrial	89.7454	79.8688	78.6015	82.7386	91.0698	111.255	105.978	102.768
Acat2	chr17	-	13135907	13153591	acetyl-CoA acetyltransferase, cytosolic	40.5844	57.2796	51.4976	49.7872	84.1778	84.4521	81.9474	83.5258
Acat3	chr17	-	13116824	13133262	acetyl-Coenzyme A acetyltransferase 3	39.3465	45.5369	49.1157	44.6664	62.7649	56.1917	58.5017	59.1528
Acbd3	chr1	+	182656173	182684335	Golgi resident protein GCP60	45.2264	49.1673	52.6885	49.0274	54.5725	47.5396	42.8863	48.3328
Acbd4	chr11	+	102963001	102973513	acyl-Coenzyme A binding domain containing 4	29.1783	31.1497	32.032	30.7867	20.8061	19.9375	23.0407	21.2614
Acbd5	chr2	+	22923720	22970032	acyl-CoA-binding domain-containing protein 5	23.21	26.4885	25.9541	25.2175	23.7536	24.1225	19.4406	22.4389
Acbd6	chr1	+	157405249	157534363	acyl-CoA-binding domain-containing protein 6	45.6685	38.8587	39.2186	41.2486	37.1908	36.7244	35.281	36.3988
Acbd7	chr2	+	3253439	3258269	acyl-CoA-binding domain-containing protein 7	0.265257	0.224099	0.2464	0.245252	0.130038	0.141067	0.0900027	0.120369
Accn1	chr11	-	80693666	81781898	amiloride-sensitive cation channel 1, neuronal	0	0	0.0410666	0.0136889	0	0	0	0
Accn2	chr15	+	99501148	99531559	SubName: Full=Sodium channel 2; Flags: Fragment;	2.43153	2.91328	1.93013	2.42498	5.33155	5.97184	5.44516	5.58285
Accn3	chr5	+	23919268	23923652	amiloride-sensitive cation channel 3	0.132629	0.134459	0.2464	0.171163	2.77414	3.94988	3.4201	3.38137
Accn4	chr1	+	75447084	75470915	amiloride-sensitive cation channel 4	0.221048	0.179279	0.205333	0.201887	0.0866919	0.0940447	0.0450013	0.075246
Accn5	chr3	+	81800843	81825155	amiloride-sensitive cation channel 5	0	0	0	0	0	0	0	0
Accs	chr2	-	93675609	93690014	1-aminocyclopropane-1-carboxylate synthase-like	4.64201	4.75089	5.33866	4.91052	6.28516	7.42953	9.09027	7.60165
Accsl	chr2	-	93695519	93709260	SubName: Full=Accsl protein;	0.0442096	0.0448198	0	0.0296764	0	0	0	0
Acd	chr8	-	108219759	108224995	adrenocortical dysplasia protein	21.7953	22.7684	19.1781	21.2473	44.7764	40.6273	47.0264	44.1434
Acdp3	chr1	+	36575796	36585082	Mus musculus ancient conserved domain protein 3 (Acdp3) mRNA, complete cds.	7.51563	10.6671	8.95253	9.04509	9.27603	9.40447	6.97521	8.5519
Ace	chr11	+	105829260	105851261	SubName: Full=Angiotensin I converting enzyme (Peptidyl-dipeptidase A) 1; SubName: Full=Angiotensin I converting enzyme (Peptidyl-dipeptidase A) 1	1.45892	0.358558	1.19093	1.0028	1.64715	1.50471	1.08003	1.41063
Ace2	chrX	+	160577273	160626350	angiotensin-converting enzyme 2 precursor	0	0	0	0	0.0433459	0	0	0.0144486
Ace3	chr11	+	105855988	105866756	SubName: Full=Angiotensin converting enzyme-like 3;	0	0	0	0	0	0	0	0
Acer1	chr17	-	57092912	57121549	alkaline ceramidase 1	0	0	0	0	0	0	0.0450013	0.0150004
Acer2	chr4	+	86520317	86580726	SubName: Full=N-acylsphingosine amidohydrolase 3-like; SubName: Full=N-acylsphingosine amidohydrolase 3-like	0.0884191	0.134459	0.328533	0.183804	0	0.141067	0.270008	0.137025
Acer3	chr7	-	105362169	105458037	Mus musculus 18-day embryo whole body cDNA, RIKEN full-length enriched library, clone:1110057L18 product:phytoceramidase, alkaline, full insert sequence.	8.66508	8.38129	10.2256	9.09065	10.8798	10.8151	10.3953	10.6968
Ache	chr5	+	137728993	137735691	acetylcholinesterase precursor	38.595	41.5031	41.2309	40.443	0.260076	0.282134	0.270008	0.270739
Acin1	chr14	-	55260997	55305768	apoptotic chromatin condensation inducer in the	84.7055	83.3647	91.9893	86.6865	204.723	197.165	202.821	201.57
Acly	chr11	-	100337665	100389314	ATP-citrate synthase	117.111	151.267	148.004	138.794	239.313	230.692	249.982	239.996
Acmsd	chr1	+	129625989	129664141	2-amino-3-carboxymuconate-6-semialdehyde	3.13888	1.83761	2.7104	2.5623	1.86388	2.11601	2.02506	2.00165
Acn9	chr6	+	6906017	6989220	protein ACN9 homolog, mitochondrial precursor	15.1197	11.5635	12.6485	13.1106	10.3163	8.08784	10.5753	9.65983
Acnat1	chr4	-	49456403	49463981	acyl-coenzyme A amino acid N-acyltransferase 1	0.0442096	0.0448198	0	0.0296764	0	0	0	0
Acnat2	chr4	-	49392716	49421023	acyl-coenzyme A amino acid N-acyltransferase 2	0	0	0	0	0	0	0	0
Aco1	chr4	+	40090297	40146042	cytoplasmic aconitate hydratase	23.0774	35.4076	32.5658	30.3503	51.4516	50.9722	49.1865	50.5368
Aco2	chr15	+	81702892	81745567	aconitate hydratase, mitochondrial precursor	346.824	368.777	361.838	359.146	230.34	239.861	232.972	234.391
Acot1	chr12	+	85350451	85358619	acyl-coenzyme A thioesterase 1	3.75781	5.78175	5.21546	4.91834	1.51711	1.17556	1.21504	1.30257
Acot10	chr15	-	20594968	20596505	acyl-coenzyme A thioesterase 10, mitochondrial	9.46085	10.8912	14.168	11.5067	10.5331	11.3324	6.34519	9.40355
Acot11	chr4	-	106417165	106472436	acyl-coenzyme A thioesterase 11	6.14513	9.77071	8.54186	8.15257	4.8114	5.50161	5.31016	5.20772
Acot12	chr13	+	91881125	91925753	acyl-coenzyme A thioesterase 12	3.00625	2.42027	2.87466	2.76706	2.51406	3.47965	2.97009	2.98794
Acot13	chr13	-	24909823	24923358	acyl-coenzyme A thioesterase 13	52.2115	36.1695	44.8037	44.3949	35.1536	31.4109	34.966	33.8435
Acot2	chr12	+	85328810	85334825	acyl-coenzyme A thioesterase 2, mitochondrial	62.2913	69.8292	64.721	65.6138	11.7901	10.533	12.5104	11.6112
Acot3	chr12	+	85393100	85400514	acyl-coenzyme A thioesterase 3	0.176838	0.0896395	0	0.0888259	0	0.0470223	0	0.0156741
Acot4	chr12	+	85379328	85385673	acyl-coenzyme A thioesterase 4	0.309467	0.268919	0.287466	0.288617	0.0433459	0.0470223	0	0.0301228
Acot5	chr12	+	85410274	85416969	acyl-coenzyme A thioesterase 5	0.530515	0.358558	0.4928	0.460624	0.0433459	0	0	0.0144486
Acot6	chr12	+	85441603	85450733	acyl-coenzyme A thioesterase 6	1.41471	1.12049	1.3552	1.2968	0.21673	0.517246	0.540016	0.424664
Acot7	chr4	+	151552208	151645964	cytosolic acyl coenzyme A thioester hydrolase	58.5777	58.2209	57.7397	58.1794	137.667	150.801	164.66	151.042
Acot8	chr2	-	164618267	164630381	acyl-coenzyme A thioesterase 8	13.6608	11.429	9.65066	11.5802	8.75588	7.85273	9.67529	8.7613
Acot9	chrX	+	151697042	151732050	acyl-coenzyme A thioesterase 9, mitochondrial	74.67	62.8373	69.4848	68.9973	62.5482	73.0727	70.7871	68.8027
Acox1	chr11	-	116033201	116060359	SubName: Full=Acyl-Coenzyme A oxidase 1, palmitoyl; SubName: Full=Acyl-Coenzyme A oxidase 1, palmitoyl	85.855	87.1296	83.8581	85.6142	55.4828	67.0068	64.3069	62.2655
Acox2	chr14	-	9058024	9091533	peroxisomal acyl-coenzyme A oxidase 2	4.5978	5.46801	4.22986	4.76522	0	0	0	0
Acox3	chr5	+	35925708	35956450	peroxisomal acyl-coenzyme A oxidase 3	18.2586	24.5164	21.3957	21.3902	23.8836	24.1695	23.7607	23.9379
Acoxl	chr2	+	127680363	127949628	acyl-coenzyme A oxidase-like protein	0	0	0.1232	0.0410666	0.0433459	0	0	0.0144486
Acp1	chr12	-	31578190	31596477	low molecular weight phosphotyrosine protein	24.2268	24.6957	24.9274	24.6167	33.5931	35.0787	31.9059	33.5259
Acp2	chr2	+	91043068	91054255	lysosomal acid phosphatase precursor	22.0606	33.3907	29.1573	28.2029	27.438	25.9093	26.1458	26.4977
Acp5	chr9	-	21931170	21940190	tartrate-resistant acid phosphatase type 5	0.928401	1.12049	0.739199	0.929365	0.260076	0.0470223	0.225007	0.177368
Acp6	chr3	+	96962699	96980499	lysophosphatidic acid phosphatase type 6	28.471	28.9087	27.2682	28.216	17.2083	15.0471	18.3605	16.872
Acpl2	chr9	-	96723761	96789841	acid phosphatase-like protein 2 precursor	5.57041	7.4849	5.21546	6.09026	25.2707	25.3921	23.3107	24.6578
Acpp	chr9	-	104190569	104240052	prostatic acid phosphatase short	8.62087	8.38129	7.63839	8.21352	0.693535	1.2696	0.945028	0.969389
Acpt	chr7	-	51508456	51512574	testicular acid phosphatase	0	0	0.164267	0.0547555	0	0	0	0
Acr	chr15	+	89398756	89405015	acrosin precursor	0	0	0	0	0	0	0	0
Acrbp	chr6	+	124998385	125013283	acrosin-binding protein	6.4546	8.38129	8.29546	7.71045	11.4433	9.87469	10.1703	10.4961
ACRP	chr4	-	56836929	56851568	Mus musculus alpha-catenin related protein (ACRP) mRNA, complete cds.	2.51995	2.55473	2.2176	2.43076	4.68136	4.93735	3.96012	4.52627
Acrv1	chr9	+	36500804	36506422	acrosomal protein SP-10 precursor	0	0	0	0	0	0	0	0
Acsbg1	chr9	-	54452803	54509692	long-chain-fatty-acid--CoA ligase ACSBG1	36.6055	38.5002	38.0277	37.7111	32.5095	37.2417	34.606	34.7857
Acsbg2	chr17	-	56982526	57013870	long-chain-fatty-acid--CoA ligase ACSBG2	0.0884191	0	0	0.029473	0	0	0	0
Acsf2	chr11	-	94418415	94463100	acyl-CoA synthetase family member 2	14.1029	16.0903	14.0037	14.7323	17.1216	18.6208	21.2406	18.9944
Acsf3	chr8	+	125299404	125341781	RecName: Full=Acyl-CoA synthetase family member 3, mitochondrial; EC=6.2.1.-; Flags: Precursor;	7.91351	13.1322	10.1435	10.3964	10.273	11.9907	11.6103	11.2913
Acsl1	chr8	+	47556395	47621404	long-chain-fatty-acid--CoA ligase 1	41.8223	46.9263	42.7914	43.8467	5.98174	6.53611	5.22015	5.91267
Acsl3	chr1	+	78654399	78704318	long-chain-fatty-acid--CoA ligase 3	257.034	296.752	290.054	281.28	86.0417	107.634	70.2921	87.9893
Acsl4	chrX	-	138752535	138825078	long-chain-fatty-acid--CoA ligase 4	199.65	190.036	214.737	201.475	151.797	177.086	149.674	159.519
Acsl5	chr19	+	55327858	55371118	long-chain-fatty-acid--CoA ligase 5	19.7175	19.6759	21.8475	20.4136	39.098	45.3766	43.5613	42.6786
Acsl6	chr11	+	54117325	54175041	long-chain-fatty-acid--CoA ligase 6	58.3124	58.176	55.6864	57.3916	0.476805	0.61129	0.225007	0.437701
Acsm1	chr7	+	126761341	126806029	acyl-coenzyme A synthetase ACSM1, mitochondrial	0	0	0	0	0	0	0	0
Acsm2	chr7	+	126697853	126744208	acyl-coenzyme A synthetase ACSM2, mitochondrial	0	0	0	0	0	0	0	0
Acsm3	chr7	+	126904436	126928410	acyl-coenzyme A synthetase ACSM3, mitochondrial	0.884191	0.896395	0.821333	0.867306	1.12699	1.22258	1.17003	1.1732
Acsm4	chr7	+	126833539	126858080	acyl-coenzyme A synthetase ACSM4, mitochondrial	0	0	0	0	0	0	0	0
Acsm5	chr7	+	126669778	126686874	acyl-coenzyme A synthetase ACSM5, mitochondrial	0	0	0	0	0	0	0	0
Acss1	chr2	-	150443846	150493976	acetyl-coenzyme A synthetase 2-like	0	0	0	0	0	0.0470223	0.0450013	0.0306746
Acss2	chr2	+	155343778	155411460	SubName: Full=Putative uncharacterized protein;	57.384	58.6691	54.4954	56.8495	14.3909	17.6334	16.7405	16.2549
Acss3	chr10	-	106373219	106560720	acyl-CoA synthetase short-chain family member 3	3.40414	2.91328	2.9568	3.09141	1.43042	2.06898	1.30504	1.60148
Acta1	chr8	-	126415666	126418636	actin, alpha skeletal muscle	3827.8	4444.6	3957.51	4076.63	66.7961	70.2514	58.7717	65.2731
Acta2	chr19	-	34315580	34329826	actin, aortic smooth muscle	2477.46	2505.02	2324.33	2435.6	4520.29	5030.12	4752.59	4767.67
Actb	chr5	-	143664794	143668403	actin, cytoplasmic 1	3476.99	2770.53	2978.97	3075.5	15967.8	14066.6	16736.1	15590.2
Actbl2	chr13	+	112045220	112047957	beta-actin-like protein 2	0	0	0	0	0	0	0	0
Actc1	chr2	-	113873024	113878547	actin, alpha cardiac muscle 1	1654.06	1513.07	1429.57	1532.23	72.6045	88.308	75.6472	78.8532
Actg1	chr11	-	120207003	120209798	actin, cytoplasmic 2	471.097	538.778	534.072	514.649	2016.84	1925.42	1839.25	1927.17
Actg2	chr6	-	83462902	83486245	actin, gamma-enteric smooth muscle	118.614	107.074	112.235	112.641	427.044	594.55	550.006	523.867
Actl6a	chr3	+	32607467	32625893	actin-like protein 6A	17.4628	18.4209	20.328	18.7372	38.2311	36.4893	36.9461	37.2222
Actl6b	chr5	+	137994782	138010801	actin-like protein 6B	0.0442096	0	0.0410666	0.0284254	0	0	0	0
Actl7a	chr4	+	56756293	56757797	actin-like protein 7A	0.132629	0	0	0.0442096	0	0	0	0
Actl7b	chr4	-	56752876	56754297	actin-like protein 7B	0	0	0	0	0	0	0	0
Actl9	chr17	+	33569843	33571212	actin-like protein 9	0	0	0	0	0	0	0	0
Actn1	chr12	-	81268528	81361358	Mus musculus 13 days embryo head cDNA, RIKEN full-length enriched library, clone:3110023F10 product:ALPHA-ACTININ 1 (ALPHA-ACTININ CYTOSKELETAL ISOFORM) (NON-MUSCLE ALPHA-ACTININ 1) (F-ACTIN CROSS LINKING PROTEIN) homolog [Rattus norvegicus], full insert sequence.	90.8949	134.056	119.216	114.722	360.248	342.323	314.199	338.923
Actn2	chr13	-	12361693	12432999	alpha-actinin-2	349.388	392.576	350.216	364.06	0.910265	1.12854	0.855025	0.964609
Actn3	chr19	-	4861222	4877884	alpha-actinin-3	532.858	641.684	532.018	568.854	113.48	105.8	112.053	110.444
Actn4	chr7	-	29678272	29747299	alpha-actinin-4	192.002	248.077	223.69	221.256	521.408	482.402	490.064	497.958
Actr10	chr12	+	72038843	72065704	actin-related protein 10	87.0487	88.1156	77.5749	84.2464	82.2273	79.7499	95.6728	85.8833
Actr1a	chr19	-	46451303	46470225	alpha-centractin	150.578	169.06	153.712	157.783	178.759	194.955	191.751	188.488
Actr1bchr1-	chr1	-	36756046	36766770	beta-centractin	152.744	181.341	143.158	159.081	106.848	130.957	123.124	120.31
Actr1bchr19-	chr19	-	46451303	46470225	RecName: Full=Beta-centractin; AltName: Full=Actin-related protein 1B; Short=ARP1B;	150.445	168.746	153.302	157.498	178.585	194.578	191.526	188.23
Actr2	chr11	-	19962306	20012954	actin-related protein 2	107.562	109.719	118.888	112.056	141.785	160.44	127.849	143.358
Actr3	chr1	-	127289482	127332265	actin-related protein 3	103.274	102.682	111.044	105.667	195.013	190.205	196.251	193.823
Actr3b	chr5	+	25265843	25356159	Mus musculus 16 days neonate cerebellum cDNA, RIKEN full-length enriched library, clone:9630005C02 product:ACTIN-RELATED PROTEIN 3-BETA homolog [Homo sapiens], full insert sequence.	1.50313	1.03085	1.76587	1.43328	0.736881	0.752357	0.720021	0.73642
Actr5	chr2	+	158450648	158464947	actin-related protein 5	3.00625	3.6304	3.65493	3.43053	4.98478	5.31352	4.90515	5.06782
Actr6	chr10	-	89174717	89195040	actin-related protein 6	11.3619	7.35044	11.8683	10.1935	10.7931	10.58	8.59525	9.98947
Actr8	chr14	+	30791522	30806407	actin-related protein 8	36.4729	36.1695	33.3461	35.3295	35.9338	37.2417	39.4662	37.5472
Actrt1	chrX	+	43682183	43683522	actin-related protein T1	0	0	0	0	0	0	0	0
Actrt2	chr4	-	154040536	154041976	actin-related protein T2	0	0	0	0	0	0	0	0
Acvr1	chr2	-	58298848	58419239	activin receptor type-1	18.8333	34.4216	28.1306	27.1285	41.3954	41.8499	34.201	39.1488
Acvr1b	chr15	+	101004555	101043032	activin receptor type-1B precursor	10.2124	10.936	9.69173	10.2801	7.67223	7.38251	6.07518	7.04331
Acvr1c	chr2	-	58119863	58210169	activin receptor type-1C	0	0	0	0	0.0433459	0	0	0.0144486
Acvr2a	chr2	+	48669628	48758784	SubName: Full=Activin receptor IIA;	13.3071	19.9448	21.0672	18.1064	12.7437	11.8967	7.42522	10.6885
Acvr2b	chr9	+	119311618	119342624	activin receptor type-2B precursor	1.28208	1.03085	1.56053	1.29115	0.996957	0.705335	0.990029	0.89744
Acvrl1	chr15	+	100958967	100975767	serine/threonine-protein kinase receptor R3	0.353677	0.358558	0.205333	0.305856	0.21673	0.235112	0.0900027	0.180615
Acy1	chr9	-	106335326	106340567	aminoacylase-1	9.01875	9.45697	7.39199	8.62257	12.3102	11.3794	14.1304	12.6067
Acy3	chr19	+	3986570	3990005	aspartoacylase-2	4.19991	4.97499	4.47626	4.55039	3.94448	4.98437	4.27513	4.40133
Acyp1	chr12	-	86613347	86621385	acylphosphatase-1	70.2048	55.3972	68.0474	64.5498	58.3003	49.0443	59.1768	55.5071
Acyp2	chr11	-	30405991	30549396	acylphosphatase-2	25.0668	18.8243	25.2149	23.0353	15.9513	12.0377	16.3355	14.7748
Ada	chr2	-	163552319	163575913	adenosine deaminase	0.574724	0.851575	0.4928	0.6397	3.7711	3.76179	3.69011	3.741
Adad1	chr3	+	36962577	37010434	adenosine deaminase domain-containing protein 1	0	0	0	0	0	0	0	0
Adad2	chr8	+	122136646	122140826	adenosine deaminase domain-containing protein 2	0	0	0	0	0	0	0	0
Adal	chr2	+	120966163	120982414	RecName: Full=Adenosine deaminase-like protein; EC=3.5.4.-;	4.28833	5.01981	4.59946	4.63587	5.8517	8.04082	7.51522	7.13592
Adam10	chr9	+	70526807	70628036	disintegrin and metalloproteinase	98.8084	111.556	108.909	106.424	145.772	165.378	148.774	153.308
Adam11	chr11	+	102622752	102641576	disintegrin and metalloproteinase	0.486305	0.268919	0.1232	0.292808	1.47376	1.59876	1.89006	1.65419
Adam12	chr7	-	141074882	141416780	disintegrin and metalloproteinase	26.7468	37.3797	36.2208	33.4491	57.0866	55.0161	44.5513	52.218
Adam15	chr3	-	89142933	89153932	disintegrin and metalloproteinase	57.2514	66.2884	62.4624	62.0007	64.6721	62.6338	56.2517	61.1859
Adam17	chr12	-	21329369	21379452	disintegrin and metalloproteinase	33.2014	40.6515	38.9722	37.6084	36.8874	41.9439	35.416	38.0825
Adam18	chr8	-	25712717	25785227	disintegrin and metalloproteinase	0	0	0	0	0	0	0	0
Adam19	chr11	+	45869488	45960844	disintegrin and metalloproteinase	184.089	211.773	200.241	198.701	77.4159	95.6434	83.6125	85.5573
Adam1a	chr5	-	121968612	121971704	disintegrin and metalloproteinase	0.0884191	0.268919	0.451733	0.26969	0.520151	0.61129	0.630019	0.587153
Adam1b	chr5	-	121950105	121952989	disintegrin and metalloproteinase	0	0.0896395	0.2464	0.112013	0.0866919	0.0940447	0.270008	0.150248
Adam2	chr14	-	66646165	66696570	disintegrin and metalloproteinase	0	0	0	0	0	0	0	0
Adam21	chr12	-	82659570	82669461	disintegrin and metalloproteinase	0.0442096	0.0448198	0	0.0296764	0.0433459	0	0	0.0144486
ADAM22	chr5	-	8072351	8116659	Mus musculus mRNA for ADAM22, complete cds.	0.265257	0.403378	0.287466	0.318701	0.953611	1.08151	0.67502	0.903382
Adam22	chr5	-	8072351	8368081	disintegrin and metalloproteinase	0.353677	0.627477	0.944533	0.641895	1.90722	1.92792	1.93506	1.9234
Adam23	chr1	+	63492477	63643089	disintegrin and metalloproteinase	2.2989	2.82364	2.29973	2.47409	4.94144	4.51414	4.63514	4.69691
Adam24	chr8	+	41760447	41767553	disintegrin and metalloproteinase	0	0	0	0	0	0	0	0
Adam25	chr8	+	41837561	41841530	disintegrin and metalloproteinase	0	0	0	0	0	0	0	0
Adam26a	chr8	-	44653629	44662061	disintegrin and metalloproteinase	0	0	0	0	0	0	0	0
Adam26b	chr8	-	44605217	44613491	a disintegrin and metalloprotease domain 26b	0	0	0	0	0	0	0	0
Adam-27	chr8	-	25712717	25764283	Mus musculus ADAM 27 (Adam-27) mRNA, complete cds.	0	0	0	0	0	0	0	0
Adam28	chr14	-	69224083	69273899	Mus musculus metalloprotease disintegrin (Adam28) mRNA, complete cds.	0	0	0	0	0	0	0	0
Adam29	chr8	-	58349708	58385761	disintegrin and metalloproteinase	0	0	0	0	0	0	0	0
Adam3	chr8	-	25787705	25836297	a disintegrin and metalloprotease domain 3	0	0	0	0	0.0866919	0.188089	0.0450013	0.106594
Adam30	chr3	+	97964734	97967096	disintegrin and metalloproteinase	0	0	0.0410666	0.0136889	0.0866919	0	0	0.0288973
Adam32	chr8	-	25946614	26059276	RecName: Full=Disintegrin and metalloproteinase domain-containing protein 32; Short=ADAM 32; Flags: Precursor;	0.132629	0.0896395	0.328533	0.1836	0.303422	0.0470223	0.135004	0.161816
Adam33	chr2	-	130876552	130889550	SubName: Full=A disintegrin and metallopeptidase domain 33; SubName: Full=ADAM33; Flags: Fragment;	0.176838	0	0.0410666	0.072635	0	0	0	0
Adam34	chr8	-	44735662	44784845	a disintegrin and metallopeptidase domain 34	0	0	0	0	0	0	0	0
Adam39	chr8	+	41908362	41912215	testase 9	0	0	0	0	0	0	0	0
Adam4	chr12	-	82520535	82522865	a disintegrin and metallopeptidase domain 4	0.0442096	0.0448198	0.1232	0.0707431	0.0866919	0.0470223	0.0450013	0.0595719
Adam5	chr8	-	25837564	25934841	disintegrin and metalloproteinase	0.132629	0.179279	0.3696	0.227169	1.30038	1.31663	1.30504	1.30735
Adam6a	chr12	+	114782118	114784625	a disintegrin and metalloprotease domain 6	0	0	0	0	0	0	0	0
Adam6b	chr12	+	114727775	114730046	a disintegrin and metalloproteinase domain	0	0	0	0	0	0	0	0
Adam7	chr14	-	69115393	69151746	SubName: Full=Putative uncharacterized protein;	0	0	0	0	0	0	0	0
Adam8	chr7	-	147164839	147178387	disintegrin and metalloproteinase	2.91783	3.27184	2.8336	3.00776	7.84562	7.80571	7.65023	7.76718
Adam9	chr8	-	26060082	26127394	disintegrin and metalloproteinase	129.401	124.375	133.302	129.026	122.062	144.029	115.518	127.203
Adamdec1	chr14	-	69181443	69200129	ADAM DEC1 precursor	0	0	0	0	0	0	0	0
Adamts1	chr16	-	85794072	85803360	A disintegrin and metalloproteinase with	26.3931	38.7691	33.3461	32.8361	9.01596	8.8402	8.59525	8.81714
Adamts10	chr17	+	33661140	33690727	Mus musculus zinc metallopeptidase (Adamts10) mRNA, partial cds.	4.64201	4.88535	6.36533	5.29756	14.0441	14.3888	15.0304	14.4878
Adamts12	chr15	+	10994544	11276622	RecName: Full=A disintegrin and metalloproteinase with thrombospondin motifs 12; Short=ADAM-TS 12; Short=ADAM-TS12; Short=ADAMTS-12; EC=3.4.24.-; Flags: Precursor;	30.9909	35.7662	33.5925	33.4499	18.6388	19.8434	18.1805	18.8876
Adamts13	chr2	+	26828935	26865145	A disintegrin and metalloproteinase with	0	0	0.0821333	0.0273778	0	0	0	0
Adamts14	chr10	-	60659859	60736186	A disintegrin and metalloproteinase with	40.0539	55.0835	55.0704	50.0692	13.8707	14.2007	14.7154	14.2623
Adamts15	chr9	-	30706739	30730037	A disintegrin and metalloproteinase with	0	0.0448198	0	0.0149399	0	0	0	0
Adamts16	chr13	-	70866685	70980688	A disintegrin and metalloproteinase with	17.1533	21.6479	19.5888	19.4633	1.56045	1.55174	1.48504	1.53241
Adamts17	chr7	+	73984620	74297511	ADAM metallopeptidase with thrombospondin type 1	4.24412	3.22702	4.10666	3.85927	0.823573	1.31663	0.495015	0.878404
Adamts18	chr8	-	116222036	116372743	A disintegrin and metalloproteinase with	0	0	0	0	0	0	0	0
Adamts19	chr18	+	58996417	59213332	A disintegrin and metalloproteinase with	0.0442096	0	0	0.0147365	0	0	0	0
Adamts2	chr11	+	50415586	50617551	A disintegrin and metalloproteinase with	43.4138	72.1598	63.3248	59.6328	32.9863	35.5019	28.5308	32.3397
Adamts20	chr15	-	94100593	94234781	A disintegrin and metalloproteinase with	0	0.0896395	0.2464	0.112013	0.0433459	0.0470223	0	0.0301228
Adamts3	chr5	-	90102865	90312359	a disintegrin-like and metalloprotease with	0.0884191	0.224099	0.205333	0.172617	2.55741	3.33859	3.3301	3.07537
Adamts4	chr1	+	173180552	173190053	A disintegrin and metalloproteinase with	63.927	70.1877	72.113	68.7426	37.711	44.8123	38.9712	40.4981
Adamts5	chr16	-	85858401	85901370	A disintegrin and metalloproteinase with	65.6512	95.735	90.9215	84.1026	14.0007	14.2948	13.0954	13.797
Adamts6	chr13	+	105077952	105284843	Mus musculus 11 days pregnant adult female ovary and uterus cDNA, RIKEN full-length enriched library, clone:5031426K13 product:similar to ADAMTS-6 PRECURSOR (EC 3.4.24.-) (A DISINTEGRIN AND METALLOPROTEINASE WITH THROMBOSPONDIN MOTIFS 6) (ADAM-TS 6) (ADAM-TS6) [Homo sapiens], full insert sequence.	5.83566	9.18805	11.9915	9.00506	3.98783	4.74926	4.41013	4.3824
Adamts7	chr9	+	90057815	90094940	A disintegrin and metalloproteinase with	19.1427	26.2196	24.5168	23.293	26.2243	25.9563	24.0757	25.4188
Adamts8	chr9	+	30750147	30770443	RecName: Full=A disintegrin and metalloproteinase with thrombospondin motifs 8; Short=ADAM-TS 8; Short=ADAM-TS8; Short=ADAMTS-8; EC=3.4.24.-; AltName: Full=METH-2; Flags: Precursor;	0	0	0	0	0	0	0	0
Adamts9	chr6	-	92722692	92851435	a disintegrin-like and metalloprotease	0.486305	0.493017	0.410666	0.46333	0.390114	0.329156	0.360011	0.35976
Adamtsl1	chr4	+	85699818	86074286	RecName: Full=ADAMTS-like protein 1; Short=ADAMTSL-1; AltName: Full=Punctin-1; Flags: Precursor;	10.2566	12.8184	10.472	11.1824	3.07756	3.90285	3.55511	3.51184
Adamtsl2	chr2	+	26934900	26964133	ADAMTS-like protein 2 precursor	14.2797	20.3033	15.0715	16.5515	0.0866919	0.188089	0.0900027	0.121595
Adamtsl3	chr7	+	89484203	89762958	ADAMTS-like protein 3	18.3028	32.4943	27.3504	26.0492	24.5772	28.0253	25.2907	25.9644
Adamtsl4	chr3	-	95480126	95491781	ADAMTS-like protein 4 precursor	17.6396	16.7626	14.7019	16.368	9.23269	8.88722	8.28024	8.80005
Adamtsl5	chr10	-	79803460	79811191	ADAMTS-like protein 5	48.6747	59.3862	50.4298	52.8302	14.9544	15.6584	16.8755	15.8294
Adap1	chr5	-	139747829	139801418	centaurin, alpha 1	0.353677	0.358558	0.164267	0.292167	0.0433459	0	0	0.0144486
Adap2	chr11	+	79967663	79992426	arf-GAP with dual PH domain-containing protein	0.618934	0.403378	0.533866	0.518726	0.0433459	0.282134	0.225007	0.183496
Adar	chr3	+	89518943	89557377	double-stranded RNA-specific adenosine deaminase	18.0817	23.3959	20.6565	20.7114	26.7878	28.4015	27.4058	27.5317
Adar3	chr13	+	8202154	8767993	Mus musculus RNA adenosine deaminase RED2 mRNA, partial cds.	0	0	0	0	0	0	0	0
Adarb1	chr10	-	76753471	76881018	RecName: Full=Double-stranded RNA-specific editase 1; EC=3.5.-.-; AltName: Full=RNA-editing deaminase 1; AltName: Full=RNA-editing enzyme 1; AltName: Full=dsRNA adenosine deaminase;	9.2398	12.7288	13.1003	11.6896	16.3414	16.5048	13.5904	15.4789
Adarb2	chr13	+	8202154	8759554	double-stranded RNA-specific editase B2	0	0	0	0	0	0	0	0
Adat1	chr8	-	114490807	114516202	tRNA-specific adenosine deaminase 1	4.06728	4.5268	5.09226	4.56211	4.37794	5.07841	4.90515	4.78717
Adat2	chr10	+	13272712	13283182	tRNA-specific adenosine deaminase 2	36.5171	29.9396	30.3482	32.2683	27.568	30.3764	31.8609	29.9351
Adat3	chr10	+	80065624	80070399	tRNA-specific adenosine deaminase-like protein	8.39982	9.41215	9.36319	9.05839	13.5239	12.2258	16.2905	14.0134
Adc	chr4	-	128607476	128639661	antizyme inhibitor 2	28.6036	21.9169	27.5968	26.0391	29.1718	31.552	26.1908	28.9715
Adck1	chr12	+	89598997	89700162	aarF domain containing kinase 1 precursor	22.3258	22.2754	23.3259	22.6424	28.2182	31.2228	30.4659	29.969
Adck2	chr6	+	39523874	39538768	aarF domain containing kinase 2	7.29458	10.6671	8.82933	8.93034	9.01596	8.93424	8.41525	8.78848
Adck3	chr1	-	182095368	182126151	chaperone activity of bc1 complex-like	188.465	157.048	150.304	165.273	2.47072	3.19752	2.38507	2.68444
Adck4	chr7	+	28018031	28042968	aarF domain containing kinase 4	16.2691	17.3452	15.4821	16.3655	11.8768	10.6741	11.1153	11.2221
Adck5	chr15	+	76406788	76426241	aarF domain containing kinase 5	17.1533	16.4488	16.3035	16.6352	26.3543	25.8153	26.3258	26.1651
Adcy1	chr11	+	6963491	7078508	adenylate cyclase type 1	0.132629	0.134459	0.1232	0.130096	0.0433459	0	0	0.0144486
Adcy10	chr1	+	167415313	167506904	SubName: Full=Adenylate cyclase 10;	0	0	0.0410666	0.0136889	0.0866919	0.0470223	0.0450013	0.0595719
Adcy2	chr13	-	68758919	69138419	adenylate cyclase type 2	0	0	0	0	0	0	0	0
Adcy3	chr12	+	4133396	4213524	adenylate cyclase type 3	4.33254	6.72296	6.11893	5.72481	12.0068	10.533	8.73026	10.4234
Adcy4	chr14	-	56387928	56402879	adenylate cyclase type 4	0.132629	0.0896395	0.164267	0.128845	0.0433459	0.188089	0.0900027	0.107146
Adcy5	chr16	+	35155721	35304635	adenylate cyclase type 5	0	0.0448198	0.0410666	0.0286288	0	0.0470223	0.0450013	0.0306746
Adcy6	chr15	-	98420420	98438064	SubName: Full=MKIAA0422 protein; Flags: Fragment;	66.4028	93.3595	85.2543	81.6722	93.1071	90.424	80.9574	88.1628
Adcy7	chr8	+	90796301	90853861	adenylate cyclase type 7	184.619	240.01	239.295	221.308	227.653	249.359	215.016	230.676
Adcy8	chr15	-	64530596	64753858	adenylate cyclase type 8	0.884191	1.16531	0.944533	0.998013	0.303422	0.141067	0.405012	0.283167
Adcy9	chr16	-	4287544	4420498	adenylate cyclase type 9	16.1365	22.2306	18.7264	19.0312	9.75284	11.3324	9.54028	10.2085
Adcyap1	chr17	+	93598360	93604829	pituitary adenylate cyclase-activating	0	0	0	0	0	0	0	0
Adcyap1r1	chr6	+	55401973	55451449	pituitary adenylate cyclase-activating	0	0	0	0	0.260076	0	0.0450013	0.101692
Add1	chr5	+	34916362	34974954	alpha-adducin	90.6738	125.495	108.211	108.127	171.477	171.208	147.829	163.505
ADD1	chr5	+	34961998	34968084	Mus musculus alpha-2 protein (ADD1) mRNA, complete cds.	13.0418	18.3313	15.0715	15.4815	23.7102	27.5551	21.7806	24.3487
Add2	chr6	+	85978721	86069549	beta-adducin	1.06103	1.21013	0.739199	1.00345	1.38707	2.16303	1.62005	1.72338
Add3	chr19	+	53214934	53321889	gamma-adducin	17.5954	23.9786	21.3957	20.9899	7.23877	6.15993	7.06521	6.8213
Adh1	chr3	+	137940608	137953655	alcohol dehydrogenase 1	0.0442096	0	0	0.0147365	0.0433459	0.0940447	0.135004	0.0907982
Adh4	chr3	+	138078460	138093856	alcohol dehydrogenase 4	0	0	0	0	0	0	0	0
Adh5	chr3	+	138106127	138118463	alcohol dehydrogenase class-3	52.2115	48.988	51.4154	50.8716	56.6965	57.2732	52.8316	55.6004
Adh6a	chr3	+	137976249	137994098	alcohol dehydrogenase 6A (class V)	0	0	0	0	0	0	0	0
Adh6b	chr3	+	138015341	138021825	SubName: Full=Putative uncharacterized protein; Flags: Fragment;	0	0	0	0	0	0	0	0
Adh6-ps1	chr3	+	138037084	138051255	Mus musculus adult male liver cDNA, RIKEN full-length enriched library, clone:1300002P07 product:similar to ALCOHOL DEHYDROGENASE 2 (EC 1.1.1.1) [Peromyscus maniculatus], full insert sequence.	0	0	0	0	0	0	0	0
Adh7	chr3	+	137880736	137895006	alcohol dehydrogenase class 4 mu/sigma chain	20.6017	23.9786	25.4202	23.3335	18.5087	19.1381	17.7305	18.4591
Adhfe1	chr1	+	9538126	9570754	RecName: Full=Hydroxyacid-oxoacid transhydrogenase, mitochondrial; Short=HOT; EC=1.1.99.24; AltName: Full=Alcohol dehydrogenase iron-containing protein 1; Short=ADHFe1; Flags: Precursor;	0.353677	0.179279	0.328533	0.287163	0.260076	0.141067	0.225007	0.208716
Adi1	chr12	+	29360071	29367039	1,2-dihydroxy-3-keto-5-methylthiopentene	15.2523	15.5973	13.4699	14.7731	10.8798	13.0722	14.7604	12.9042
Adig	chr2	+	158328347	158333934	adipogenin	0	0	0	0	0	0	0	0
Adipoq	chr16	+	23146608	23158041	adiponectin	0.0884191	0	0.0410666	0.0431619	0	0	0	0
Adipor1	chr1	+	136312043	136328918	adiponectin receptor protein 1	131.833	150.236	138.723	140.264	101.343	100.91	86.4476	96.2334
Adipor2	chr6	-	119303167	119367501	adiponectin receptor protein 2	62.0702	72.3839	65.2549	66.5697	40.9619	39.1226	39.3312	39.8052
Adk	chr14	+	21871854	22267768	adenosine kinase	28.8246	30.4774	33.0176	30.7732	37.4509	41.5207	36.5411	38.5042
Adm	chr7	+	117771182	117773333	ADM precursor	16.8881	7.57454	5.9136	10.1254	0.130038	0.0940447	0.0900027	0.104695
Adm2	chr15	+	89153402	89155161	ADM2 precursor	37.8876	40.3378	36.7136	38.313	2.21064	2.53921	2.65508	2.46831
Adnp	chr2	-	168006464	168055879	activity-dependent neuroprotector homeobox	110.48	115.366	114.946	113.597	104.55	103.966	94.9528	101.157
Adnp2	chr18	-	80323873	80348221	ADNP homeobox protein 2	14.5449	21.6479	23.1616	19.7848	24.187	30.0473	21.7356	25.3233
Ado	chr10	-	67007258	67011703	2-aminoethanethiol dioxygenase	49.1168	47.5089	47.8837	48.1698	83.8311	84.8753	88.0226	85.5763
Adora1	chr1	-	136095798	136132008	adenosine receptor A1	364.243	396.7	356.951	372.631	5.54828	4.56117	4.41013	4.83986
Adora2a	chr10	+	74779687	74797533	adenosine receptor A2a	2.2989	2.19617	2.13547	2.21018	0.780227	0.470223	0.67502	0.641823
Adora2b	chr11	+	62062485	62079954	adenosine receptor A2b	4.19991	4.75089	5.6672	4.87267	4.20456	3.90285	3.15009	3.7525
Adora3	chr3	+	105673775	105726960	adenosine receptor A3	0.0442096	0.134459	0.1232	0.100623	0	0	0	0
Adpgk	chr9	+	59139378	59164007	ADP-dependent glucokinase precursor	10.2124	15.2835	16.5088	14.0016	16.2981	16.5519	12.0604	14.9701
Adprh	chr16	-	38445478	38452769	[Protein ADP-ribosylarginine] hydrolase	168.306	173.363	163.322	168.33	98.0485	111.819	112.188	107.352
Adprhl1	chr8	-	13235661	13254162	[Protein ADP-ribosylarginine] hydrolase-like	70.9564	92.4183	60.984	74.7862	0.130038	0.0470223	0.0450013	0.0740205
Adprhl2	chr4	-	125993594	125998947	poly(ADP-ribose) glycohydrolase ARH3	22.7679	22.5892	20.3691	21.9087	25.8342	24.1695	23.5357	24.5131
Adprt3	chr9	-	106378129	106378712	Mus musculus NAD+ ADP-ribosyltransferase 3 PARP-3 mRNA, complete cds.	54.1567	49.3017	48.2122	50.5569	12.1802	19.7024	17.5955	16.4927
Adra1a	chr14	+	67254094	67352166	alpha-1A adrenergic receptor	0	0	0	0	0	0	0	0
Adra1b	chr11	-	43588107	43714712	alpha-1B adrenergic receptor	1.19366	1.61351	1.39627	1.40115	6.11178	6.06588	4.41013	5.52926
Adra1d	chr2	-	131371092	131388021	alpha-1D adrenergic receptor	1.01682	2.55473	1.80693	1.79283	3.2076	2.91539	2.43007	2.85102
Adra2a	chr19	+	54119671	54123472	alpha-2A adrenergic receptor	0.353677	0.493017	0.328533	0.391742	0.303422	0.470223	0.495015	0.422887
Adra2b	chr2	+	127189021	127192957	alpha-2B adrenergic receptor	0	0	0	0	0	0	0	0
[truncated: 28,386 more rows]
